# Supplementary material for: Probabilities of developing HIV-1 bNAb sequence features in uninfected and chronically infected individuals
Source: Nat Commun. 2023 Nov 6;14:7137. doi: 10.1038/s41467-023-42906-y (PMC10628170; doi:10.1038/s41467-023-42906-y)
Supplement: Supplementary file 4 — Supplementary Data 1 [file 41467_2023_42906_MOESM4_ESM.xlsx]

## Sheet: Supplementary Data 1
Supplementary Data 1: Control experiment processing and sequencing statistics
Donor	Set	Biological replicate	Cell number	Technical replicate	Raw reads	Assembled and V(D)J annotated reads				Full V(D)J alignment				Median number of reads per UMI			Sequences with ≥3 reads per UMI				Productive sequences				Unique CDR3s
					Total	H	K	L	Total	H	K	L	Total	H	K	L	H	K	L	Total	H	K	L	Total	H	K	L	Total
1	1	A	100000	1	1630514	16156	37585	28781	82522	16156	37467	28781	82404	9.5	96	25	6829	18220	13647	38696	6581	17083	12426	36090	5616	6561	5271	17448
	2	B	100000	1	2533070	17816	53449	50092	121357	17816	53228	50092	121136	7	104	23	8054	23020	17085	48159	7779	21620	15570	44969	6530	7606	5833	19969
2	3	A	100000	1	2136806	23208	73083	60599	156890	23208	72833	60599	156640	7	123.5	18	8089	22785	16707	47581	7865	21493	15481	44839	6705	8763	6941	22409
	4	B	100000	1	2552903	15824	53782	38905	108511	15824	53566	38905	108295	10	92	20	7105	20289	14647	42041	6861	19185	13626	39672	5906	8234	6498	20638
3	5	A	100000	1	1354097	17272	34760	22254	74286	17272	34709	22254	74235	10	109	27	5074	21241	10255	36570	4860	19421	9398	33679	4279	8693	4941	17913
	6			2	1695595	16739	34723	23919	75381	16739	34664	23919	75322	10	110.5	19	5174	21849	10442	37465	4927	19988	9565	34480	4329	8818	4994	18141
	7	B	100000	1	1476766	8945	30116	22628	61689	8945	29976	22628	61549	8	97	21.5	4133	14727	8752	27612	3974	13283	7936	25193	3623	6735	4394	14752
	Minimum				1354097	8945	30116	22254	61689	8945	29976	22254	61549	7	92	18	4133	14727	8752	27612	3974	13283	7936	25193	3623	6561	4394	14752
	Maximum				2552903	23208	73083	60599	156890	23208	72833	60599	156640	10	123.5	27	8089	23020	17085	48159	7865	21620	15570	44969	6705	8818	6941	22409
	Mean				1911393	16565.7	45356.9	35311.1	97233.7	16565.7	45206.1	35311.1	97083	8.78571	104.571	21.9286	6351.14	20304.4	13076.4	39732	6121	18867.6	12000.3	36988.9	5284	7915.71	5553.14	18752.9
	Median				1695595	16739	37585	28781	82522	16739	37467	28781	82404	9.5	104	21.5	6829	21241	13647	38696	6581	19421	12426	36090	5616	8234	5271	18141
	Std. deviation				458845	3873.08	14259.1	14013.5	31057.5	3873.08	14195.9	14013.5	30995.4	1.3054	10.0158	3.02877	1446.84	2731.91	3062.29	6558.07	1423.03	2686.03	2851.15	6433.24	1118.02	891.448	845.813	2304.94
	Sum				13379751	115960	317498	247178	680636	115960	316443	247178	679581	-	-	-	44458	142131	91535	278124	42847	132073	84002	258922	36988	55410	38872	131270
