# Supplementary material for: Probabilities of developing HIV-1 bNAb sequence features in uninfected and chronically infected individuals
Source: Nat Commun. 2023 Nov 6;14:7137. doi: 10.1038/s41467-023-42906-y (PMC10628170; doi:10.1038/s41467-023-42906-y)
Supplement: Supplementary file 5 — Supplementary Data 2 [file 41467_2023_42906_MOESM5_ESM.xlsx]

## Sheet: Supplementary Data 2
Supplementary Data 2: Uninfected cohort demographics and sequencing statistics
#	Internal ID	Sex	Age (range)	Cell Number	Raw reads	Assembled and V(D)J annotated reads				Full V(D)J alignment				Median number of reads per UMI			Sequences with ≥3 reads per UMI				Productive sequences				Unique productive CDR3s
					Total	H	K	L	Total	H	K	L	Total	H	K	L	H	K	L	Total	H	K	L	Total	H	K	L	Total
1	75	f	41-50	100000	1470930	14835	24555	15382	54772	14835	24468	15382	54685	5	114	28	3966	12257	6266	22489	3750	11394	5749	20893	3223	5783	3440	12446
2	76	f	51-60	100000	1749311	15072	21954	17035	54061	15072	21884	17035	53991	6	99	20	3550	11682	6376	21608	3345	10769	5874	19988	2891	5119	3173	11183
3	84	m	41-50	100000	1655132	28255	18368	12212	58835	28255	18298	12212	58765	9	60	14	3883	9825	5006	18714	3653	9207	4547	17407	2859	4958	2893	10710
4	85	m	21-30	100000	1710794	19455	18727	9859	48041	19455	18647	9859	47961	4	54.5	13	2474	9372	3181	15027	2316	8758	2871	13945	1921	4927	1969	8817
5	86	m	41-50	100000	1472918	12588	11399	5374	29361	12588	11333	5374	29295	2	24.5	6	1811	5144	1851	8806	1655	4514	1668	7837	1389	2986	1254	5629
6	90	f	21-30	100000	1728880	65143	32552	24898	122593	65143	32447	24898	122488	10	122	22.5	5617	17204	8924	31745	5379	16376	8308	30063	3403	7626	4085	15114
7	91	m	51-60	100000	1710077	85034	42767	15249	143050	85034	42663	15249	142946	13	157	20	6662	22231	7194	36087	6418	21156	6767	34341	3668	7594	2607	13869
8	92	f	51-60	100000	1694506	80483	34285	22624	137392	80483	34174	22624	137281	9	121.5	27	5390	17716	9350	32456	5119	16968	8643	30730	4152	7342	4627	16121
9	93	m	31-40	100000	2004033	86172	34020	23449	143641	86172	33922	23449	143543	12	116	27	5571	16883	10358	32812	5357	16202	9627	31186	4678	8036	5449	18163
10	94	m	31-40	100000	2045940	85687	44386	18641	148714	85687	44269	18641	148597	8	134.5	13	4392	18570	5588	28550	4200	17409	5198	26807	3454	9205	2960	15619
11	95	m	18-20	100000	1739870	136867	36639	27464	200970	136867	36573	27464	200904	22	92	27	8095	18704	13575	40374	7817	17815	12431	38063	6588	7458	5832	19878
12	96	m	51-60	100000	1965848	22551	31927	20348	74826	22551	31801	20348	74700	6	47.5	13	3771	18747	7383	29901	3568	17927	6787	28282	2992	8221	4059	15272
13	97	f	21-30	100000	1677943	33863	25917	19348	79128	33863	25769	19348	78980	7	57.5	22	4931	13070	7834	25835	4689	12482	7222	24393	3833	5922	4052	13807
14	98	m	31-40	100000	1672543	22499	20346	29674	72519	22499	20231	29674	72404	8	20	23.5	4869	12148	8117	25134	4645	11635	7529	23809	3983	6131	4329	14443
15	99	m	51-60	100000	1746925	21001	32530	19843	73374	21001	32428	19843	73272	9	96	16	5710	19462	9340	34512	5478	18725	8770	32973	4626	7986	4416	17028
16	100	m	41-50	100000	1953231	27899	34030	34429	96358	27899	33942	34429	96270	9	56.5	23.5	5691	17919	8011	31621	5422	17304	7513	30239	4042	7344	3936	15322
17	101	m	41-50	100000	1895250	22644	29372	18289	70305	22644	29266	18289	70199	6	86.5	14	5074	16421	6958	28453	4811	15278	6346	26435	3759	7463	3476	14698
18	102	m	31-40	100000	2030669	58679	16164	15344	90187	58679	16112	15344	90135	9	29	16	3171	8735	7930	19836	2953	8311	7345	18609	2426	4501	4441	11368
19	103	m	21-30	100000	1692152	57343	34949	30533	122825	57343	34836	30533	122712	15	93	46	6489	20505	14981	41975	6248	19546	13915	39709	4282	8049	5245	17576
20	104	m	21-30	100000	1601433	18396	19277	18681	56354	18396	19246	18681	56323	7	74	15	3427	8987	7373	19787	3246	8575	6753	18574	2770	4890	3954	11614
21	105	m	18-20	100000	1321306	25608	22611	23285	71504	25608	22547	23285	71440	8	40.5	26	4675	13007	10731	28413	4480	12436	9864	26780	3945	6120	5360	15425
22	106	f	41-50	100000	1685813	30697	34825	44435	109957	30697	34729	44435	109861	8	72	33.5	6162	18771	14737	39670	5927	18086	13894	37907	4875	7850	6729	19454
23	117	f	21-30	100000	1483778	27524	26689	18480	72693	27524	26575	18480	72579	10	64	22	5530	16165	10587	32282	5306	15442	9622	30370	3812	6189	4510	14511
24	118	m	21-30	100000	1632990	26998	30432	21781	79211	26998	30358	21781	79137	8	60	18.5	6693	19169	11510	37372	6426	18244	10622	35292	5389	8192	5255	18836
25	119	f	21-30	100000	1625973	70372	40516	28243	139131	70372	40418	28243	139033	10	132.5	38	5793	22314	11529	39636	5539	21402	10708	37649	4267	8846	5107	18220
26	120	m	21-30	100000	1749428	76782	32330	21125	130237	76782	32250	21125	130157	13	64	36	7341	18681	11177	37199	7001	17841	10316	35158	5922	7938	5348	19208
27	121	f	21-30	100000	1576639	33368	37170	16154	86692	33368	37072	16154	86594	11	103	12	5341	20127	8256	33724	5101	19368	7635	32104	4556	9260	4528	18344
28	126	f	21-30	100000	1932765	129234	37960	35871	203065	129234	37825	35871	202930	14	107.5	28.5	6243	16884	11844	34971	5892	15943	11000	32835	4076	5912	4749	14737
29	127	m	41-50	100000	1661332	35794	18782	13216	67792	35794	18698	13216	67708	7	31	15	3398	11643	4697	19738	3201	11102	4399	18702	2683	5372	2526	10581
30	128	f	61-70	100000	2026801	16556	25980	15505	58041	16556	25844	15505	57905	5	42	10.5	4163	14141	7414	25718	3936	13516	6809	24261	3388	7725	4175	15288
31	130	m	31-40	100000	1769184	12976	26633	12391	52000	12976	26523	12391	51890	6	82.5	9.5	4763	13580	6754	25097	4558	13045	6261	23864	3917	6160	3490	13567
32	131	f	61-70	100000	1544258	47392	22646	19924	89962	47392	22588	19924	89904	21	64	24.5	4529	12403	8832	25764	4345	11930	8171	24446	3852	5989	4723	14564
33	132	m	31-40	100000	1863306	50688	36775	26900	114363	50688	36630	26900	114218	10	122	32	6606	17563	12208	36377	6325	16898	11344	34567	4946	7496	5666	18108
34	133	m	31-40	100000	1478049	86334	39367	17942	143643	86334	39263	17942	143539	18	120	19	6863	20318	10992	38173	6571	19396	10051	36018	5680	8216	5259	19155
35	134	m	31-40	100000	1566603	70086	55822	28134	154042	70086	55674	28134	153894	17.5	58	33	6859	20330	11899	39088	6538	19430	10931	36899	5762	9062	5768	20592
36	135	f	21-30	100000	1372889	45457	25575	14964	85996	45457	25454	14964	85875	15	56.5	20	6020	16761	8674	31455	5728	16126	7893	29747	4778	6958	3975	15711
37	136	f	18-20	100000	1657997	52815	71130	29485	153430	52815	70970	29485	153270	15	62.5	15	10400	17747	18633	46780	9996	16930	17206	44132	7369	7159	7274	21802
38	137	f	21-30	100000	1436791	28447	43420	58015	129882	28447	43352	58015	129814	14	57	37.5	10171	28724	15420	54315	9823	27669	14422	51914	6944	9467	5435	21846
39	138	f	21-30	100000	1465807	96795	30010	50530	177335	96795	29925	50530	177250	14	100.5	22	6183	15278	10417	31878	5917	14523	9600	30040	4132	6324	4500	14956
40	139	f	31-40	100000	1746660	66221	36302	30517	133040	66221	36142	30517	132880	11	129	22.5	4911	16701	11381	32993	4646	15363	10458	30467	3748	6772	5160	15680
41	140	m	21-30	100000	1993175	78771	30236	17109	126116	78771	30140	17109	126020	10	113.5	15	5077	16561	8408	30046	4810	15870	7704	28384	4065	7496	4237	15798
42	141	m	21-30	100000	1552022	39184	29321	13192	81697	39184	29218	13192	81594	19	87	15	6432	15721	6830	28983	6036	13853	5976	25865	5252	6905	3257	15414
43	145	f	21-30	100000	1943870	114297	35303	42349	191949	114297	35140	42349	191786	11	56	16	4984	13038	8308	26330	4701	12020	7343	24064	3836	5990	4018	13844
44	146	f	21-30	100000	1982753	175684	91396	61945	329025	175684	91203	61945	328832	28	169	14.5	10115	31029	11232	52376	9671	29074	10152	48897	7387	10249	4489	22125
45	147	f	41-50	100000	1697764	155454	77983	85572	319009	155454	77782	85572	318808	15	181	23	8055	22325	14875	45255	7715	21479	13923	43117	5379	8872	6025	20276
46	148	f	21-30	100000	1694446	151025	68659	80809	300493	151025	68538	80809	300372	18	142.5	23	7893	21115	16756	45764	7570	19976	15154	42700	6112	8198	7591	21901
47	151	f	41-50	100000	1996229	118478	32698	30188	181364	118478	32629	30188	181295	9	69	18	5112	13465	8671	27248	4822	12803	7979	25604	3507	6624	4654	14785
48	176	f	18-20	100000	1762958	8929	31978	29837	70744	8929	31824	29837	70590	8	64	24	4173	12887	10088	27148	4021	12048	9180	25249	3748	5741	5050	14539
49	188	f	31-40	100000	1922921	122305	52948	27320	202573	122305	52846	27320	202471	13	77	24	4595	14268	9125	27988	4342	13643	8551	26536	3203	6741	4898	14842
50	189	m	18-20	100000	1588345	46417	25598	18358	90373	46417	25563	18358	90338	9	117	21	3673	11223	5162	20058	3447	10271	4683	18401	2811	5513	2887	11211
51	190	m	41-50	100000	1504210	107109	31250	32478	170837	107109	31161	32478	170748	20	118	36.5	5460	15065	9192	29717	5165	14509	8599	28273	3636	6306	4074	14016
52	191	f	18-20	100000	1333144	44701	20089	25287	90077	44701	20044	25287	90032	6	64	17	3013	10127	9065	22205	2821	9617	8378	20816	2212	5162	4512	11886
53	192	m	31-40	100000	1843561	84469	29716	26142	140327	84469	29680	26142	140291	12	84	16.5	4609	11502	7314	23425	4306	10936	6689	21931	3640	5859	4145	13644
54	193	m	21-30	100000	1861370	39356	21967	22415	83738	39356	21921	22415	83692	4	45	17	3448	7356	5612	16416	3176	6983	5137	15296	2323	4304	3464	10091
55	194	f	21-30	100000	1498888	55079	16517	33282	104878	55079	16483	33282	104844	7	61.5	20	3169	7618	5517	16304	2980	7202	5057	15239	2574	3953	3135	9662
56	195	m	18-20	100000	1373436	29816	15571	16743	62130	29816	15544	16743	62103	6	42	14	2502	6531	3946	12979	2341	6190	3588	12119	1830	3071	2008	6909
57	196	m	21-30	100000	1459168	31937	21143	16355	69435	31937	21120	16355	69412	4	70	16	2427	8641	4012	15080	2256	8261	3673	14190	1784	4078	2260	8122
Minimum			-	100000	1321306	8929	11399	5374	29361	8929	11333	5374	29295	2	20	6	1811	5144	1851	8806	1655	4514	1668	7837	1389	2986	1254	5629
Maximum			-	100000	2045940	175684	91396	85572	329025	175684	91203	85572	328832	28	181	46	10400	31029	18633	54315	9996	29074	17206	51914	7387	10249	7591	22125
Mean			33.4211	100000	1.69868e+06	58730.2	33184.4	26402.7	118317	58730.2	33087.4	26402.7	118220	10.7105	83.9298	21.2632	5296.93	15515.1	9077.21	29889.2	5043.95	14732.9	8365.53	28142.4	4004.89	6730	4323.47	15058.4
Median			30	100000	1694446	46417	31250	22415	96358	46417	31161	22415	96270	9	74	20	5077	16165	8674	29717	4811	15278	7979	28273	3836	6772	4416	14956
Std. deviation			13.0249	0	195690	40746	15154.8	15345.9	63902.4	40746	15127.5	15345.9	63882.8	5.12386	36.6374	8.0028	1851.12	5083.3	3391.27	9545.36	1799.41	4889.28	3152.11	9120.57	1350.6	1606.36	1247.56	3766.93
Sum			-	5700000	96825014	3347621	1891512	1504954	6744087	3347621	1885982	1504954	6738557	-	-	-	301925	884361	517401	1703687	287505	839776	476835	1604116	228279	383610	246438	858327
