# Supplementary material for: Probabilities of developing HIV-1 bNAb sequence features in uninfected and chronically infected individuals
Source: Nat Commun. 2023 Nov 6;14:7137. doi: 10.1038/s41467-023-42906-y (PMC10628170; doi:10.1038/s41467-023-42906-y)
Supplement: Supplementary file 6 — Supplementary Data 3 [file 41467_2023_42906_MOESM6_ESM.xlsx]

## Sheet: Supplementary Data 3
Supplementary Data 3: Viral panel overview
			Panel
Virus name	Subtype	Tier	118	56	12
0260_V5_C36	A1	nd	1	0	0
0330_V4_C3	A1	2	1	0	0
1006_11_C3_1601	B	2	1	0	0
1012_11_TC21_3257	B	1B or 2	1	0	0
1054_07_TC4_1499	B	2	1	0	0
1056_10_TA11_1826	B	1B or 2	1	0	0
1394_C9G1	C	2	1	0	0
16055_2_3	C	2	1	0	0
191084_B7_19	A1	2	1	0	0
191821_E6_1	D	2	1	0	0
191955_A11	A1	2	1	0	0
211_9	02_AG	2	1	0	0
231966_C2	D	2	1	0	0
249M_B10	C	2	1	0	0
3103_V3_C10	A1CD	2	1	0	0
6041_V3_C23	A1C	2	1	0	0
62357_14_D3_4589	B	2	1	0	0
6240_08_TA5_4622	B	2	1	0	0
6244_13_B5_4567	B	2	1	0	0
6480_V4_C25	CD	2	1	0	0
6545_V4_C1	A1C	nd	1	0	0
6811_V7_C18	CD	2	1	0	0
6952_V1_C20	41_CD	2	1	0	0
703010054_2A2	C	2	1	0	0
703010200_1E5	C	2	1	0	0
704809221_1B3	C	2	1	0	0
89_F1_2_25	CD	2	1	0	0
9004SS_A3_4	A1	2	1	0	0
A07412M1_VRC12	D	2	1	0	0
BF1266_431A	C	2	1	0	0
BJOX009000_02_4	01_AE	2	1	0	0
BJOX010000_06_2	01_AE	2	1	0	0
BJOX015000_11_5	01_AE	2	1	0	0
BJOX025000_01_1	01_AE	2	1	0	0
BJOX028000_10_3	01_AE	2	1	0	0
C2101_C1	01_AE	2	1	0	0
C3347_C11	01_AE	2	1	0	0
CE0393_C3	C	2	1	0	0
CE0682_E4	C	2	1	0	0
CE1086_B2	C	2	1	0	0
CE1172_H1	C	2	1	0	0
CE2010_F5	C	2	1	0	0
CE2060_G9	C	2	1	0	0
CNE17	C	2	1	0	0
CNE19	07_BC	2	1	0	0
CNE20	07_BC	2	1	0	0
CNE21	07_BC	2	1	0	0
CNE52	08_BC	2	1	0	0
P0402_C2_11	G	2	1	0	0
P1981_C5_3	G	2	1	0	0
R3265_C6	01_AE	2	1	0	0
SC05_8C11_2344	B	2	1	0	0
THRO4156	B	2	1	0	0
WEAU_D15_410	B	2	1	0	0
X1193_C1	G	2	1	0	0
X1254_C3	G	2	1	0	0
X2131_C1_B5	G	2	1	0	0
ZM246F	C	2	1	0	0
ZM247_V1	C	2	1	0	0
0013095_2_11	C	2	1	1	0
001428_2_42	C	2	1	1	0
0815_V3_C3	A1D	2	1	1	0
16845_2_22	C	2	1	1	0
231965_C1	D	2	1	1	0
235_47	02_AG	2	1	1	0
263_8	02_AG	2	1	1	0
3016_V5_C45	D	2	1	1	0
3301_V1_C24	C	2	1	1	0
3817_V2_C59	CD	2	1	1	0
620345_C1	01_AE	2	1	1	0
6535_3	B	1B or 2	1	1	0
6540_V4_C1	A1C	2	1	1	0
928_28	02_AG	2	1	1	0
AC10_29	B	2	1	1	0
C1080_C3	01_AE	2	1	1	0
C4118_9	01_AE	2	1	1	0
CAAN5342	B	2	1	1	0
CAP210_E8	C	2	1	1	0
CAP45_G3	C	2	1	1	0
CNE30	C	2	1	1	0
CNE5	01_AE	2	1	1	0
CNE53	08_BC	2	1	1	0
CNE58	C	2	1	1	0
DU156_12	C	2	1	1	0
DU172_17	C	2	1	1	0
DU422_1	C	2	1	1	0
MS208_A1	A1D	1 or 2	1	1	0
PVO_4	B	2 or 3	1	1	0
Q23_17	A1	1B	1	1	0
Q259_17	A1	2	1	1	0
Q461_E2	A1	2	1	1	0
Q769_D22	A1	2	1	1	0
Q842_D12	A1	2	1	1	0
QH0692_42	B	2	1	1	0
R1166_C1	01_AE	2	1	1	0
R2184_C4	01_AE	2	1	1	0
REJO4541_67	B	2	1	1	0
RHPA4259_7	B	2	1	1	0
SC422_8	B	2	1	1	0
T250_4	02_AG	2	1	1	0
T251_18	02_AG	2 or 3	1	1	0
T255_34	02_AG	2	1	1	0
T257_31	02A1	2 or 3	1	1	0
T278_50	02_AG	2 or 3	1	1	0
TRJO4551_58	B	3	1	1	0
WITO4160_33	B	2	1	1	0
X2088_C9	G	2	1	1	0
ZM109_4	C	1B or 2	1	1	0
ZM135_10A	C	2	1	1	0
ZM197_7	C	1B or 2	1	1	0
ZM214_15	C	2	1	1	0
ZM233_6	C	2	1	1	0
ZM249_1	C	2	1	1	0
ZM53_12	C	2	1	1	0
TRO_11	B	2	1	1	1
CE1176_A3	C	2	1	0	1
CNE8	01_AE	2 or 3	1	0	1
X1632_S2_B10	G	2	1	0	1
CNE55	01_AE	2	0	0	1
246_F3_C10_2	A1C	2	0	0	1
CH119_10	07_BC	2	0	0	1
X2278_C2_B6	B	2	0	0	1
703010217_B6	C	2	0	0	1
BJOX002000_03_2	07_BC	2	0	0	1
25710_2_43	C	1B or 2	0	0	1
398_F1_F6_20	A1	2	0	0	1
Legend:		Incldued	1
		Not included	0
