# Supplementary material for: Probabilities of developing HIV-1 bNAb sequence features in uninfected and chronically infected individuals
Source: Nat Commun. 2023 Nov 6;14:7137. doi: 10.1038/s41467-023-42906-y (PMC10628170; doi:10.1038/s41467-023-42906-y)
Supplement: Supplementary file 7 — Supplementary Data 4 [file 41467_2023_42906_MOESM7_ESM.xlsx]

## Sheet: Supplementary Data 4
Supplementary Data 4: Features of HIV-1 broadly neutralizing antibodies
Antibody information					Neutralization 56-strain panel (CATNAP)			Heavy chain						Light chain
#	Name	Binding site	Donor	Reference	Coverage (%)	geo. mean IC50 (ng/µl)	Neutralization score (normed AUC)	V	D	J	V gene nucelotide mutation frequency (%)	CDR3 amino acid sequence	CDR3 length (aa)	Isotype	V	J	V gene nucelotide mutation frequency (%)	CDR3 amino acid sequence	CDR3 length (aa)
1	10-1074	V3-glycan	Donor 17	Mouquet et al., 2012	67.8571	0.125588	63.5939	IGHV4-59	IGHD3-3	IGHJ6	16.1	ATARRGQRIYGVVSFGEFFYYYSMDV	26	Lambda	IGLV3-21	IGLJ2	19.5	HMWDSRSGFSWS	12
2	10E8	MPER	Donor N152	Huang et al., 2012	98.2143	0.391509	75.3403	IGHV3-15	IGHD3-3	IGHJ1	21.5	ARTGKYYDFWSGYPPGEEYFQD	22	Lambda	IGLV3-19	IGLJ2	14.8	SSRDKSGSRLSV	12
3	12A12	CD4bs	Patient 12	Scheid et al., 2011	92.8571	0.19534	80.4446	IGHV1-2	IGHD1-26	IGHJ5	21.3	ARDGSGDDTSWHLDP	15	Kappa	IGKV1-33	IGKJ1	15.5	AVLEF	5
4	1B2530	CD4bs	Patient 1	Scheid et al., 2011	67.8571	6.33099	26.2444	IGHV1-46	IGHD6-13	IGHJ5	27.3	ARAEAASDSHSRPIMFDH	18	Lambda	IGLV1-47	IGLJ3	16.1	ATYDSDGSIRL	11
5	3074	V3-glycan	n/a	Gorny et al., 2006	16.0714	13.1928	5.02216	IGHV4-59	IGHD3-22	IGHJ3	5.8	ARDFGEYHYDGRGFQCEGFDL	21	Lambda*	IGLV1-51*	IGLJ2 or 3*	n/a	ATWDGSLRTV*	10
6	35O22	Interface/FP	Donor N152	Huang et al., 2014	62.5	0.594308	45.1592	IGHV1-18	IGHD3-10	IGHJ1	30.1	AKGLLRDGSSTWLPYL	16	Lambda	IGLV2-23	IGLJ1	22.7	CSYTHNSGCV	10
7	3BNC117	CD4bs	Patient 3	Scheid et al., 2011	89.2857	0.102926	85.3406	IGHV1-2	IGHD6-25	IGHJ2	27.5	ARQRSDYWDFDV	12	Kappa	IGKV1-33	IGKJ3	19.3	QVYEF	5
8	447-52D	V3-glycan	n/a	Buchbinder et al., 1992	10.7143	16.9909	3.30897	IGHV3-15	IGHD3-10	IGHJ6	5.3	TTDGFIMIRGVSEDYYYYYMDV	22	Lambda	IGLV1-51	IGLJ3	2.4	ATWDSGLSADWV	12
9	4E10	MPER	n/a	Buchacher et al., 1994	98.2143	1.38919	58.0956	IGHV1-69	IGHD6-19	IGHJ4	12.2	AREGTTGWGWLGKPIGAFAH	20	Kappa	IGKV3-20	IGKJ1	5.7	QQYGQSLST	9
10	561_01_18	CD4bs	IDC561	Schommers et al., 2020	94.6429	0.0487479	99.9838	IGHV1-46	IGHD3-10	IGHJ6	31.9	ARDPFGDRAPHYNYHMDV	18	Kappa	IGKV3-20	IGKJ4	20.9	QRYGGTPIT	9
11	561_01_55	CD4bs	IDC561	Schommers et al., 2020	89.2857	0.10501	84.8743	IGHV1-46	IGHD3-10	IGHJ6	31.6	ARDPFGDMYPHYNYHMDV	18	Kappa	IGKV3-20	IGKJ4	21.6	QRYGGTPIT	9
12	561_02_12	CD4bs	IDC561	Schommers et al., 2020	83.9286	0.0470017	89.1611	IGHV1-46	IGHD3-16	IGHJ6	26.1	ARDPFGETFRGHDQPYRMDV	20	Kappa	IGKV3-20	IGKJ4	19.4	QSYGSITPLV	10
13	8ANC131	CD4bs	Patient 8	Scheid et al., 2011	69.6429	1.659	39.9852	IGHV1-46	IGHD3-16	IGHJ6	26.4	ARDGLGEVAPDYRYGIDV	18	Kappa	IGKV3-20	IGKJ3	20.1	QEYSSTPYN*	9
14	8ANC195	Interface/FP	Patient 8	Scheid et al., 2011	62.5	1.03657	39.9514	IGHV1-69	IGHD3-3	IGHJ4	31.3	TTTSTYDKWSGLHHDGVMAFSS	22	Kappa	IGKV1-5	IGKJ5	15.1	QQYDTYPGT	9
15	CH01	V2-apex	CH0219	Bonsignori et al., 2011	58.9286	1.09571	37.4415	IGHV3-20	IGHD3-10	IGHJ2	16.3	ARGTDYTIDDAGIHYQGSGTFWYFDL	26	Kappa	IGKV3-20	IGKJ1	11.1	QQYGGSPYT	9
16	CH103	CD4bs	Donor CH505	Liao et al., 2013	87.5	9.57854	28.5695	IGHV4-59	IGHD3-3	IGHJ4	16.9	ASLPRGQLVNAYFRN	15	Lambda	IGLV3-1	IGLJ1	14.5	QVWDSFSTFV	10
17	CH235	CD4bs	Donor CH505	Gao et al., 2014	23.2143	6.474	8.99483	IGHV1-46	IGHD1-26	IGHJ4	7.8	ARNVATEGSLLHYDY	15	Kappa	IGKV3-15	IGKJ1	5	LQYNNWWT	8
18	CH235.12	CD4bs	Donor CH505	Bonsignori et al., 2016	87.5	0.753535	59.324	IGHV1-46	IGHD6-13	IGHJ4	25.2	VRNVGTAGSLLHYDH	15	Kappa	IGKV3-15	IGKJ1	14.2	LQYNNWWT	8
19	CH235.9	CD4bs	Donor CH505	Bonsignori et al., 2016	76.7857	3.32551	36.2659	IGHV1-46	IGHD1-1	IGHJ4	19.4	VRNVGTAGSLLHYDH	15	Kappa*	IGKV3-15*	IGKJ1*	n/a	n/a	n/a
20	DH270.1	V3-glycan	CH848	Bonsignori et al., 2017	39.2857	0.760861	27.0599	IGHV1-2	IGHD3-22	IGHJ4	5.8	TTGGWIGLYSDTSGYPNFDY	20	Lambda	IGLV2-23	IGLJ2	5.1	CSYAGSSIIF	10
21	DH270.5	V3-glycan	CH848	Bonsignori et al., 2017	44.6429	0.367425	35.0598	IGHV1-2	IGHD3-22	IGHJ4	11.5	VTGAWISDYYDSSYYPNFDH	20	Lambda	IGLV2-23	IGLJ2	10.9	CSFGGSAAVV	10
22	DH270.6	V3-glycan**	CH848**	Bonsignori et al., 2017	51.7857	0.207452	44.704	IGHV1-2	IGHD3-22	IGHJ4	13.2	TTGGWISLYYDSSYYPNFDH	20	Lambda	IGLV2-23	IGLJ2	8.2	CSFGGSATVV	10
23	DH511.11P	MPER	CH0210	Williams et al., 2017	98.2143	0.841155	65.0802	IGHV3-15	IGHD3-3	IGHJ6	14.6	TADEGAPILRFFEWGYYNYYMDV	23	Kappa	IGKV1-39	IGKJ2	16.4	QESYSSVPMYI	11
24	DH511.12P	MPER	CH0210	Williams et al., 2017	98.2143	0.750957	66.5612	IGHV3-15	IGHD3-3	IGHJ6	15.3	TADEGAPILRFFEWGYYNYYMDV	23	n/a	n/a	n/a	n/a	n/a	n/a
25	DH511.2	MPER	CH0210	Williams et al., 2017	98.2143	1.07282	61.8346	IGHV3-15	IGHD4-4	IGHJ6	19.5	TMDEGTPVTRFLEWGYFYYYMAV	23	Kappa	IGKV1-39	IGKJ2	14.6	QENYNTIPSLS	11
26	HJ16	CD4bs	VI3208	Corti et al., 2010	42.8571	3.07791	21.4491	IGHV3-30	IGHD3-3	IGHJ2	29.1	VKDQTIFHKNGAVDFFSYFDL	21	Kappa	IGKV4-1	IGKJ4	20.3	QQTRWTPPT	9
27	IOMA	CD4bs	R1	Gristick et al., 2016	42.8571	2.66376	21.9162	IGHV1-2	IGHD6-19	IGHJ5	11.5	AREMFDSSADWSPWRGMVA	19	Lambda	IGLV2-23	IGLJ2	8	YSYADGVAF*	9
28	N6	CD4bs	Z258	Huang et al., 2016	98.2143	0.064205	100	IGHV1-2	IGHD3-10	IGHJ5	29.2	ARDRSYGDSSWALDA	15	Kappa	IGKV1-33	IGKJ5	22.2	QVLQF	5
29	NIH45-46	CD4bs	NIH45	Scheid et al., 2011	80.3571	0.116079	75.3172	IGHV1-2	IGHD2-8	IGHJ1	32.8	TRGKYCTARDYYNWDFEH	18	Kappa	IGKV3-11	IGKJ2	18.5	QQYEF	5
30	PCDN-33A	V3-glycan	PC76	MacLeod et al., 2016	42.8571	0.261109	35.7687	IGHV4-34	IGHD3-3	IGHJ5	12.6	ARGGRKICYDYWCGYVNNCFDT	22	Kappa	IGKV3-20	IGKJ1	11.1	QQCGSSPT	8
31	PCDN-38A	V3-glycan	PC76	MacLeod et al., 2016	35.7143	0.681419	25.4212	IGHV4-34	IGHD2-8	IGHJ5	14.3	ARGGRKVYHPYWTGYVNNCFDP	22	Kappa	IGKV3-20	IGKJ1	11.1	QQYGSSPT	8
32	PCDN-38B	V3-glycan	PC76	MacLeod et al., 2016	42.8571	0.493209	32.075	IGHV4-34	IGHD3-3	IGHJ5	17.1	ARGGRKVYHAYWTGYVNNCFDP	22	Kappa	IGKV3-20	IGKJ1	11.8	QQYGSSPT	8
33	PG16	V2-apex	Donor 24	Walker et al., 2009	83.9286	0.080978	83.1848	IGHV3-33	IGHD3-3	IGHJ6	14.5	AREAGGPIWHDDVKYYDFNDGYYNYHYMDV	30	Lambda	IGLV2-14	IGLJ2	11.7	SSLTDRSHRI	10
34	PG9	V2-apex	Donor 24	Walker et al., 2009	91.0714	0.156778	81.9742	IGHV3-33	IGHD3-3	IGHJ6	12.3	VREAGGPDYRNGYNYYDFYDGYYNYHYMDV	30	Lambda	IGLV2-14	IGLJ3	8	KSLTSTRRRV	10
35	PGDM1400	V2-apex	Donor 84	Sok et al., 2014	82.1429	0.0282693	93.5261	IGHV1-8	IGHD3-16	IGHJ6	26	AKGSKHRLRDYALYDDDGALNWAVDVDYLSNLEF	34	Kappa	IGKV2-28	IGKJ1	12.4	MQGRESPWT	9
36	PGT121	V3-glycan	Donor 17	Walker et al., 2011	69.6429	0.228458	59.453	IGHV4-59	IGHD3-3	IGHJ6	19.2	ARTLHGRRIYGIVAFNEWFTYFYMDV	26	Lambda	IGLV3-21	IGLJ3	18.7	HIWDSRVPTKWV	12
37	PGT123	V3-glycan	Donor 17	Walker et al., 2011	53.5714	0.0671993	54.9731	IGHV4-59	IGHD3-10	IGHJ6	22.6	ARALHGKRIYGIVALGELFTYFYMDV	26	Lambda	IGLV3-21	IGLJ3	24.4	HIYDARGGTNWV	12
38	PGT125	V3-glycan	Donor 36	Walker et al., 2011	35.7143	0.07256	36.7772	IGHV4-39	IGHD1-20	IGHJ5	25.1	ARFDGEVLVYNHWPKPAWVDL	21	Lambda	IGLV2-8	IGLJ2	19.6	GSLVGNWDVI	10
39	PGT126	V3-glycan	Donor 36	Walker et al., 2011	48.2143	0.180719	42.805	IGHV4-39	IGHD2-8	IGHJ5	22.5	ARFDGEVLVYHDWPKPAWVDL	21	Lambda	IGLV2-8	IGLJ2	13.3	SSLVGNWDVI	10
40	PGT127	V3-glycan	Donor 36	Walker et al., 2011	33.9286	0.186384	30.3861	IGHV4-39	IGHD1-1	IGHJ5	20.3	ARFGGEVLVYRDWPKPAWVDL	21	Lambda	IGLV2-8	IGLJ2	13.3	SSLVGNWDVI	10
41	PGT128	V3-glycan	Donor 36	Walker et al., 2011	64.2857	0.225306	55.0277	IGHV4-39	IGHD1-26	IGHJ5	23.4	ARFGGEVLRYTDWPKPAWVDL	21	Lambda	IGLV2-8	IGLJ2	13.3	GSLVGNWDVI	10
42	PGT130	V3-glycan	Donor 36	Walker et al., 2011	57.1429	0.353256	45.2869	IGHV4-39	IGHD3-22	IGHJ5	18.9	VRSGGDILYYYEWQKPHWFSP	21	Lambda	IGLV2-8	IGLJ2	11.5	SSLFGRWDVV	10
43	PGT135	V3-glycan	Donor 39	Walker et al., 2011	25	1.19213	16.2021	IGHV4-39	IGHD2-15	IGHJ5	21.2	ARHRHHDVFMLVPIAGWFDV	20	Kappa	IGKV3-15	IGKJ1	17.1	QQYEEWPRT	9
44	PGT143	V2-apex	Donor 84	Walker et al., 2011	58.9286	0.176506	52.5325	IGHV1-8	IGHD4-17	IGHJ6	15.9	TRGSKHRLRDYVLYDDYGLINYQEWNDYLEFLDV	34	Kappa	IGKV2-28	IGKJ1	13.1	MQGLNRPWT	9
45	PGT145	V2-apex	Donor 84	Walker et al., 2011	80.3571	0.220165	68.9066	IGHV1-8	IGHD4-17	IGHJ6	16.7	LTGSKHRLRDYFLYNEYGPNYEEWGDYLATLDV	33	Kappa	IGKV2-28	IGKJ1	16.6	MQGLHSPWT	9
46	PGT151	Interface/FP	Donor 31	Falkowska et al., 2014	76.7857	0.0626856	79.0339	IGHV3-30	IGHD3-16	IGHJ6	20.2	ARMFQESGPPRLDRWSGRNYYYYSGMDV	28	Kappa	IGKV2-29	IGKJ4	12	MQSKDFPLT*	9
47	PGT152	Interface/FP	Donor 31	Falkowska et al., 2014	67.8571	0.0218066	79.3623	IGHV3-30	IGHD3-3	IGHJ6	18.8	ARMFQESGPPRFDSWSGRNYYYYSGMDV	28	Kappa	IGKV2-29	IGKJ4	12	MQSKDFPLT	9
48	VRC-CH31	CD4bs	CH0219	Wu et al., 2011	80.3571	0.224634	68.2982	IGHV1-2	IGHD1-26	IGHJ1	30	ARAQKRGRSEWAYAH	15	Kappa	IGKV1-33	IGKJ2	15.3	QQYET	5
49	VRC-PG04	CD4bs	Donor 74	Wu et al., 2011	85.7143	0.366899	66.9471	IGHV1-2	IGHD3-16	IGHJ2	30	ARQKFYTGGQGWYFDL	16	Kappa	IGKV3-20	IGKJ5	21.2	QQLEF	5
50	VRC-PG20	CD4bs	IAVI 23	Zhou et al., 2013	76.7857	0.24616	64.2539	IGHV1-2	IGHD1-26	IGHJ1	23.5	ARRMRSQDREWDFQH	15	Lambda	IGLV2-14	IGLJ2	21.2	NAYEF*	5
51	VRC01	CD4bs	NIH45	Wu et al., 2010	85.7143	0.317716	68.6026	IGHV1-2	IGHD3-16	IGHJ1	31.7	TRGKNCDYNWDFEH	14	Kappa	IGKV3-11	IGKJ2	18.9	QQYEF	5
52	VRC03	CD4bs	NIH45	Wu et al., 2010	51.7857	0.729684	35.9755	IGHV1-2	IGHD3-3	IGHJ1	27.4	DTAEYFCVRRGSCDYCGDFPWQY	23	Kappa	IGKV3-20	IGKJ2	21.3	QQFEF	5
53	VRC06	CD4bs	NIH45	Li et al., 2012	35.7143	2.69617	18.4301	IGHV1-2	IGHD2-21	IGHJ1	33.9	VRRGSSCPHCGDFHFEH	17	Kappa	IGKV3-20	IGKJ2	17.8	QQFEF	5
54	VRC06b	CD4bs	NIH45	Li et al., 2012	44.6429	0.527585	33.074	IGHV1-2	IGHD3-3	IGHJ1	27.8	DTGEYFCVRKGPSCPHCGDFHWQH	24	Kappa	IGKV3-20	IGKJ2	20.2	QQFEF	5
55	VRC07	CD4bs	NIH45	Rudicelli et al., 2014	87.5	0.119442	81.6118	IGHV1-2	IGHD2-8	IGHJ1	32.3	TRGKYCTARDYYNWDFEH	18	Kappa*	IGKV3-20*	n/a	n/a	n/a	n/a
56	VRC13	CD4bs	44	Zhou et al., 2015	85.7143	0.166531	76.3285	IGHV1-69	IGHD3-9	IGHJ2	36.7	ARERGRHFEPKNRDNLEGKFFDL	23	Lambda*	IGLV2-14*	n/a	n/a	n/a	n/a
57	VRC16	CD4bs	C38	Zhou et al., 2015	58.9286	2.59239	30.0988	IGHV3-23	IGHD5-12	IGHJ4	17.4	VRVTFYHEGSGYYYRAGNYFDS	22	Kappa*	IGKV1-39*	n/a	n/a	n/a	n/a
58	VRC18	CD4bs	C38	Zhou et al., 2015	69.6429	1.24358	42.5927	IGHV1-2	IGHD3-10	IGHJ4	27.2	ARGFAGYEWSFI	12	Kappa*	IGKV3-20*	n/a	n/a	n/a	n/a
59	VRC26.01	V2-apex	CAP256	Doria-Rose et al., 2014	23.2143	2.08116	13.1573	IGHV3-30	IGHD3-9	IGHJ3	7.5	AKDVGDYKSDEWGTEYYDISISYPIQDPRAMVGAFDL	37	Lambda	IGLV1-51	IGLJ1	4.1	GTWDTSLSGGGV	12
60	VRC26.03	V2-apex	CAP256	Doria-Rose et al., 2014	42.8571	0.0682246	44.0567	IGHV3-30	IGHD3-3	IGHJ3	8.1	AKDLREDECEEWWSDYYDFGKQLPCRKSRGVAGIFDG	37	Lambda	IGLV1-51	IGLJ1	7.2	ATWSASLSSARV	12
61	VRC26.06	V2-apex	CAP256	Doria-Rose et al., 2014	16.0714	0.442166	12.9694	IGHV3-30	IGHD3-16	IGHJ3	10.2	ARDLRELECEEWTLYNYYDFGSRGPCVDPRGVAGSFDV	38	Lambda	IGLV1-51	IGLJ1	8.2	ETWDGSGGV	9
62	VRC26.08	V2-apex	CAP256	Doria-Rose et al., 2014	62.5	0.0551022	65.84	IGHV3-30	IGHD3-3	IGHJ3	11.3	VRDQREDECEEWWSDYYDFGRELPCRKFRGLGLAGIFDI	39	Lambda	IGLV1-51	IGLJ1	9.5	TVWGVRKGVGAV	12
63	VRC26.09	V2-apex	CAP256	Doria-Rose et al., 2014	57.1429	0.0395406	63.0205	IGHV3-30	IGHD3-3	IGHJ3	13.9	VKDQREDECEEWWSDYYDFGRELPCRKSRGLGLAGIFDM	39	Lambda	IGLV1-51	IGLJ1	10.5	AVWGVRRGAGAV	12
64	VRC26.25	V2-apex	CAP256	Doria-Rose et al., 2016	64.2857	0.00472408	89.5334	IGHV3-30	IGHD3-3	IGHJ3	11.8	AKDLREDECEEWWSDYYDFGKQLPCAKSRGGLVGIADN	38	Lambda	IGLV1-51	IGLJ1	9.6	ATWAASLSSARV	12
65	VRC26.26	V2-apex	CAP256	Doria-Rose et al., 2016	62.5	0.0817515	62.1801	IGHV3-30	IGHD3-3	IGHJ3	16.6	VRDQREDECEEWWSDYYDFGKELPCRKFRGLGLAGIFDV	39	Lambda	IGLV1-51	IGLJ1	10.3	ATWGVRQGVGAL	12
66	VRC26.27	V2-apex	CAP256	Doria-Rose et al., 2016	53.5714	0.00745248	71.008	IGHV3-30	IGHD3-3	IGHJ3	15.5	VRDQREDECEEWWSDYYDFGKELPCRKFRGLGLAGIFDI	39	Lambda	IGLV1-51	IGLJ1	9.9	ATWGVRQGVGAL	12
67	VRC34.01	Interface/FP	N123	Kong et al., 2016	46.4286	0.222149	39.5772	IGHV1-2	IGHD3-10	IGHJ6	14.5	ARDKYYGNEAVGMDV	15	Kappa	IGKV1-9	IGKJ4	9.8	QHMSSYPLT	9
68	VRC38.01	V2-apex	N90	Cale et al., 2017	35.7143	0.25849	30.6862	IGHV3-13	IGHD6-19	IGHJ6	17.8	VRGPESGWFYHYYWGLGV	18	Kappa	IGKV2-28	IGKJ4	8.4	MEARQTPRLT	10
69	b12	CD4bs	Donor b	Burton et al., 1991	51.7857	4.64797	22.493	IGHV1-3	IGHD5-12	IGHJ6	12.2	ARVGPYSWDDSPQDNYYMDV	20	Kappa	IGKV3-20	IGKJ2	12.3	QVYGASSYT	9
70	3BNC55	CD4bs	Patient 3	Scheid et al., 2011	67.8571	0.657804	47.5764	IGHV1-2	IGHD2-15	IGHJ2	21.8	ARRHSDYCDFDI	12	Kappa	IGKV1-33	IGKJ3	15.6	QVYEF	5
	Note: V(D)J information, V gene mutation frequency and CDR3 amino acid sequence were derived by annotation with IgBLAST in default settings according to the IMGT nomenclature and numbering.
	n/a: not available
	*For light chains, where no nucleotide sequence was available or IgBLAST annotation failed, data has been filled up with information deposited in the CATNAP database
	** Epitope and Donor Information for DH270.6 was not deposited in the CATNAP database and therefore derived from the reference
