# Supplementary material for: Probabilities of developing HIV-1 bNAb sequence features in uninfected and chronically infected individuals
Source: Nat Commun. 2023 Nov 6;14:7137. doi: 10.1038/s41467-023-42906-y (PMC10628170; doi:10.1038/s41467-023-42906-y)
Supplement: Supplementary file 8 — Supplementary Data 5 [file 41467_2023_42906_MOESM8_ESM.xlsx]

## Sheet: Supplementary Data 5
Supplementary Data 5: Heavy and light chain Pgen, PSHM, and probability scores
	Heavy chains									Light chains
	Uninfected control cohort (n=57)			HIV-1-infected cohort (n=34)			HCV-infected cohort (n=12)			Uninfected control cohort (n=57)			HIV-1 infected cohort (n=34)			HCV infected cohort (n=12)
	log(Pgen)	log(PSHM)	Score S	log(Pgen)	log(PSHM)	Score S	log(Pgen)	log(PSHM)	Score S	log(Pgen)	log(PSHM)	Score S	log(Pgen)	log(PSHM)	Score S	log(Pgen)	log(PSHM)	Score S
10-1074	-27.329	-91.5442	-0.418717	-27.6598	-91.7596	-0.420568	-27.4479	-92.3912	-0.422156	-10.6229	-79.8419	-0.565324	-11.6142	-78.8465	-0.571779	-11.0046	-79.9203	-0.57034
10E8	-25.8145	-119.309	-0.513874	-25.2347	-120.35	-0.515743	-25.8315	-120.544	-0.51838	-6.05261	-78.8352	-0.504892	-6.00191	-79.0261	-0.505329	-5.99166	-79.4223	-0.507378
12A12	-21.2166	-121.73	-0.507668	-21.594	-122.762	-0.512611	-21.6424	-123.197	-0.514338	-10.7621	-98.9301	-0.522265	-10.8044	-99.4113	-0.524665	-10.9613	-100.714	-0.531754
1B2530	-28.9247	-146.605	-0.62236	-29.2562	-147.883	-0.628044	-29.2257	-148.509	-0.630201	-19.3437	-88.7454	-0.718918	-18.4516	-89.7135	-0.713505	-19.5353	-89.267	-0.724079
3074	-19.8917	-47.7756	-0.236804	-19.6972	-47.8627	-0.236486	-20.1021	-47.8376	-0.237711	n/a	n/a	n/a	n/a	n/a	n/a	n/a	n/a	n/a
35O22	-29.9469	-134.373	-0.58159	-30.1655	-135.261	-0.585503	-30.3083	-135.846	-0.588073	-16.0109	-123.88	-0.871476	-16.388	-124.053	-0.876956	-17.0084	-124.172	-0.885062
3BNC117	-14.3081	-145.029	-0.569207	-14.5741	-145.988	-0.573528	-14.9262	-146.316	-0.575854	-8.57351	-91.8159	-0.464845	-8.56444	-92.1211	-0.465863	-8.62232	-93.185	-0.470667
447-52D	-17.2348	-47.0825	-0.225677	-17.5068	-46.7926	-0.225516	-17.0014	-46.8112	-0.223941	-4.15611	-19.1308	-0.154811	-4.20496	-19.0007	-0.154685	-4.10312	-19.0004	-0.153459
4E10	-29.5687	-69.011	-0.344773	-29.0653	-69.6532	-0.345453	-29.9137	-69.6183	-0.348082	-12.0932	-41.7434	-0.32641	-12.0351	-41.6899	-0.325394	-11.7978	-42.3273	-0.324452
561_01_18	-17.511	-147.68	-0.589165	-16.9356	-149.323	-0.593219	-17.4024	-149.978	-0.597096	-4.5312	-121.887	-0.520905	-4.48553	-121.858	-0.520152	-4.48655	-123.658	-0.526919
561_01_55	-17.4081	-145.287	-0.580205	-16.5898	-146.958	-0.583571	-17.2435	-147.388	-0.587244	-4.53098	-123.815	-0.528134	-4.48509	-123.682	-0.526989	-4.48558	-125.579	-0.534114
561_02_12	-30.9065	-136.839	-0.593594	-31.0543	-137.884	-0.597842	-31.2412	-138.667	-0.60127	-20.9031	-110.73	-0.708925	-20.6219	-110.809	-0.705275	-21.1209	-112.262	-0.71773
8ANC131	-20.3188	-148.094	-0.599776	-19.7362	-149.869	-0.604283	-20.1265	-150.264	-0.606975	n/a	n/a	n/a	n/a	n/a	n/a	n/a	n/a	n/a
8ANC195	-34.3132	-144.411	-0.631951	-35.549	-144.533	-0.636407	-35.3794	-145.538	-0.639476	-5.50839	-78.4249	-0.371569	-5.52157	-78.5607	-0.372263	-5.51296	-79.4212	-0.375371
CH01	-34.0185	-94.705	-0.451835	-33.8499	-95.3229	-0.453515	-33.9895	-95.504	-0.454621	-4.30008	-64.9544	-0.304066	-4.40474	-64.9125	-0.305378	-4.34347	-65.6247	-0.30719
CH103	-22.4888	-89.8061	-0.396733	-22.7197	-90.5897	-0.400307	-22.3137	-91.3016	-0.401554	-14.9366	-60.6104	-0.51173	-15.087	-60.8074	-0.514618	-15.1941	-61.3364	-0.518804
CH235	-20.3011	-47.1437	-0.235856	-20.2186	-47.3686	-0.236399	-20.5726	-47.1589	-0.236793	-4.17665	-31.7598	-0.177797	-4.31492	-31.8502	-0.180078	-4.21877	-31.8894	-0.178875
CH235.12	-21.4683	-145.564	-0.594393	-21.5004	-146.977	-0.599589	-21.9086	-147.443	-0.602593	-4.17669	-86.3491	-0.382599	-4.31498	-86.4581	-0.38495	-4.2188	-87.4257	-0.387229
CH235.9	-20.0924	-115.919	-0.483071	-20.0604	-116.962	-0.486727	-20.4463	-117.305	-0.489216	n/a	n/a	n/a	n/a	n/a	n/a	n/a	n/a	n/a
DH270.1	-21.9545	-41.1111	-0.219482	-21.9316	-40.9153	-0.218702	-22.3261	-40.8007	-0.219571	-6.39738	-39.7313	-0.294671	-6.57436	-39.645	-0.296324	-6.68202	-39.6647	-0.297725
DH270.5	-19.1242	-73.5501	-0.327213	-19.0752	-73.9117	-0.328357	-19.1606	-74.0142	-0.329004	-6.04175	-62.2259	-0.41371	-6.34866	-62.3285	-0.417961	-6.46011	-62.3704	-0.41953
DH270.6	-20.5621	-81.0053	-0.358754	-20.3438	-81.634	-0.360311	-20.7359	-81.6108	-0.361501	-4.09109	-55.3919	-0.352809	-4.42415	-55.3519	-0.356592	-4.32963	-55.5741	-0.356674
DH511.11P	-19.9291	-90.8904	-0.392328	-19.3911	-91.4271	-0.392515	-19.6916	-91.6504	-0.394296	-8.49318	-95.3697	-0.47705	-8.39414	-95.5852	-0.476468	-8.66116	-96.4941	-0.483627
DH511.12P	-19.9295	-94.3239	-0.404705	-19.3915	-94.8901	-0.404998	-19.6917	-95.1382	-0.406868	n/a	n/a	n/a	n/a	n/a	n/a	n/a	n/a	n/a
DH511.2	-27.3947	-120.694	-0.523996	-27.6905	-121.649	-0.528402	-27.8143	-121.905	-0.529725	-14.0328	-86.0253	-0.519776	-14.1892	-85.826	-0.521224	-14.2982	-86.8376	-0.526549
HJ16	-32.581	-160.667	-0.684918	-32.577	-162.542	-0.691663	-32.5862	-163.072	-0.693603	-15.2085	-119.047	-0.660171	-15.9774	-118.102	-0.667421	-15.8729	-120.113	-0.6735
IOMA	-31.3839	-70.1674	-0.354836	-32.7171	-69.4461	-0.356566	-33.0069	-69.4011	-0.357346	n/a	n/a	n/a	n/a	n/a	n/a	n/a	n/a	n/a
N6	-22.0883	-164.914	-0.666149	-21.8463	-166.771	-0.672058	-22.771	-166.95	-0.675707	-14.7996	-126.689	-0.683099	-14.6993	-126.88	-0.682406	-14.7528	-128.627	-0.689712
NIH45-46	-28.9983	-181.126	-0.747025	-28.3985	-183.312	-0.752958	-29.6459	-183.47	-0.757579	-9.20904	-94.9183	-0.485408	-9.12841	-94.8896	-0.484168	-9.30465	-95.9989	-0.490805
PCDN-33A	-20.0327	-77.5456	-0.344565	-19.959	-77.9689	-0.345851	-20.6306	-77.9211	-0.34786	-2.90083	-66.9241	-0.291809	-2.88597	-66.9612	-0.291739	-2.86006	-67.6635	-0.29401
PCDN-38A	-22.5941	-86.6926	-0.385853	-22.4012	-87.5421	-0.388288	-23.3041	-87.205	-0.390005	-2.90251	-69.2834	-0.300683	-2.88783	-69.2808	-0.300467	-2.86109	-70.038	-0.302933
PCDN-38B	-22.6464	-98.2761	-0.427774	-22.6603	-98.9673	-0.43031	-23.5402	-98.9031	-0.432937	-2.90084	-70.7838	-0.306289	-2.88598	-70.7923	-0.306112	-2.86006	-71.5598	-0.308628
PG16	-39.1496	-85.3022	-0.434609	-39.7329	-85.7992	-0.438295	-39.4156	-85.8445	-0.437427	-7.67816	-71.6305	-0.484928	-7.89118	-71.6216	-0.487439	-7.85381	-72.1967	-0.490142
PG9	-33.9107	-79.4905	-0.396647	-33.7014	-80.0582	-0.398013	-33.7383	-80.2437	-0.398802	-9.47977	-54.5106	-0.412726	-9.62103	-54.456	-0.414124	-10.1379	-54.1204	-0.418495
PGDM1400	-58.6767	-146.941	-0.720197	-60.1731	-147.327	-0.726449	-59.5533	-148.224	-0.727668	-3.83507	-73.905	-0.331116	-3.82187	-73.9556	-0.331121	-3.79023	-74.727	-0.33357
PGT121	-35.5384	-112.127	-0.519569	-34.7335	-113.767	-0.522864	-35.2527	-113.902	-0.525039	-14.1758	-71.878	-0.564357	-14.1134	-72.1701	-0.565208	-13.6368	-72.8472	-0.563194
PGT123	-35.6245	-124.95	-0.566067	-35.5512	-125.891	-0.569221	-35.8205	-126.283	-0.571506	-9.24892	-101.663	-0.668438	-8.78357	-102.137	-0.665441	-8.95032	-102.564	-0.66979
PGT125	-33.2926	-129.402	-0.574538	-33.3268	-130.529	-0.578713	-33.3614	-131.048	-0.580697	-7.90184	-88.3989	-0.579538	-7.97459	-88.4401	-0.580638	-7.96899	-89.0503	-0.583916
PGT126	-32.4233	-109.897	-0.501412	-32.5441	-110.735	-0.504827	-32.2743	-111.372	-0.506245	-7.95476	-49.1512	-0.365022	-8.0082	-49.0772	-0.365259	-8.0259	-49.3778	-0.367119
PGT127	-32.7039	-97.9753	-0.459354	-32.3698	-99.1401	-0.462467	-32.8055	-99.0885	-0.463696	-7.89411	-50.4373	-0.371343	-7.96958	-50.3038	-0.371518	-7.96113	-50.6324	-0.373219
PGT128	-29.3588	-111.841	-0.498465	-29.2842	-112.862	-0.501904	-30.0138	-112.637	-0.503461	-7.98591	-48.9385	-0.36423	-8.02866	-48.8855	-0.364453	-8.07007	-49.149	-0.366395
PGT130	-34.1484	-119.677	-0.542265	-34.405	-120.502	-0.546074	-35.8081	-119.751	-0.547924	-8.47839	-71.3348	-0.492922	-8.43981	-71.6845	-0.494375	-8.49321	-71.8723	-0.496046
PGT135	-24.9401	-112.692	-0.487182	-26.2778	-112.199	-0.48975	-25.2542	-113.771	-0.492092	-2.68756	-96.518	-0.39984	-2.70079	-96.4908	-0.399924	-2.67169	-97.7268	-0.404153
PGT143	-58.7251	-93.6703	-0.528346	-59.2188	-94.2991	-0.532216	-59.1023	-94.633	-0.533041	-3.97551	-90.2246	-0.394314	-4.12437	-90.1001	-0.395937	-4.03332	-91.2261	-0.398883
PGT145	-58.0642	-99.3479	-0.546664	-61.6593	-96.7342	-0.548919	-62.0596	-96.3435	-0.548811	-3.83745	-97.9564	-0.421383	-3.8248	-98.0117	-0.421413	-3.79347	-99.1947	-0.425411
PGT151	-32.9781	-114.286	-0.519033	-33.185	-115.465	-0.523954	-32.278	-116.054	-0.523133	n/a	n/a	n/a	n/a	n/a	n/a	n/a	n/a	n/a
PGT152	-29.3492	-106.29	-0.478429	-29.7533	-107.061	-0.482518	-28.3778	-108.005	-0.481454	-11.1297	-74.0247	-0.433991	-12.3702	-72.4391	-0.44546	-11.9489	-73.8916	-0.444993
VRC-CH31	-27.4217	-132.835	-0.567845	-27.3041	-133.857	-0.571146	-28.0045	-134.358	-0.575228	-7.42563	-85.12	-0.423607	-7.4314	-85.2433	-0.42415	-7.84137	-85.7606	-0.431848
VRC-PG04	-20.9032	-151.166	-0.612746	-21.1033	-152.578	-0.618487	-21.3792	-153.296	-0.621971	-9.11358	-99.7204	-0.502083	-9.13177	-99.582	-0.50182	-9.37692	-100.824	-0.509922
VRC-PG20	-23.1853	-131.577	-0.549553	-22.9965	-132.672	-0.552888	-23.3751	-133.221	-0.556096	n/a	n/a	n/a	n/a	n/a	n/a	n/a	n/a	n/a
VRC01	-18.4924	-174.543	-0.689178	-18.8458	-175.84	-0.695	-19.025	-176.638	-0.69846	-9.20904	-97.2225	-0.494053	-9.12841	-97.1911	-0.492803	-9.30465	-98.3379	-0.499579
VRC03	-57.4302	-185.737	-0.855983	-56.7811	-187.885	-0.861618	-57.079	-188.353	-0.864271	-7.34005	-111.797	-0.522488	-7.27475	-111.799	-0.521578	-7.49959	-113.166	-0.529865
VRC06	-28.8123	-152.048	-0.641612	-28.6975	-153.582	-0.646768	-28.944	-154.482	-0.650813	-7.40336	-98.3266	-0.472841	-7.36047	-98.3173	-0.472204	-7.83211	-99.1751	-0.482044
VRC06b	-55.9662	-190.833	-0.869598	-56.9861	-191.709	-0.876067	-56.6282	-192.673	-0.87838	-7.34826	-104.677	-0.495893	-7.28537	-104.744	-0.49526	-7.51126	-105.963	-0.503007
VRC07	-32.1681	-170.711	-0.719781	-32.6595	-171.911	-0.725703	-32.8151	-172.678	-0.728972	n/a	n/a	n/a	n/a	n/a	n/a	n/a	n/a	n/a
VRC13	-39.0851	-174.77	-0.756876	-39.203	-176.609	-0.763885	-38.4531	-177.661	-0.765243	n/a	n/a	n/a	n/a	n/a	n/a	n/a	n/a	n/a
VRC16	-30.0272	-105.584	-0.478085	-31.1282	-105.58	-0.481647	-30.5965	-106.611	-0.483636	n/a	n/a	n/a	n/a	n/a	n/a	n/a	n/a	n/a
VRC18	-21.5717	-140.523	-0.576557	-21.7413	-141.708	-0.581378	-21.7158	-142.633	-0.58463	n/a	n/a	n/a	n/a	n/a	n/a	n/a	n/a	n/a
VRC26.01	-57.9583	-55.9033	-0.389729	-57.3801	-56.8646	-0.391316	-57.5786	-56.4994	-0.390645	-10.2842	-24.705	-0.259	-10.0465	-24.6384	-0.255779	-9.90127	-24.6068	-0.25386
VRC26.03	-60.9283	-59.4509	-0.412162	-61.0022	-59.9242	-0.414108	-60.6052	-60.2196	-0.413884	-15.0324	-42.1038	-0.41143	-15.4991	-42.0323	-0.416646	-15.2978	-41.8792	-0.413387
VRC26.06	-64.3748	-65.717	-0.445941	-64.4887	-66.1704	-0.447945	-64.3637	-66.2177	-0.447709	-9.98461	-41.6554	-0.348321	-9.12421	-42.5795	-0.343048	-10.0891	-41.0361	-0.34618
VRC26.08	-63.5005	-69.7293	-0.457563	-64.2244	-69.9465	-0.460697	-64.459	-69.1056	-0.458428	-20.4609	-44.9041	-0.492007	-20.8451	-44.7063	-0.495539	-20.475	-44.4264	-0.489558
VRC26.09	-65.2308	-85.2077	-0.518973	-65.3421	-86.073	-0.522453	-65.3949	-85.6088	-0.520951	-11.7467	-52.3535	-0.428139	-11.5615	-52.6955	-0.427788	-11.5526	-52.5069	-0.426648
VRC26.25	-67.0956	-72.2229	-0.478227	-67.9771	-72.4734	-0.481993	-68.3247	-71.7223	-0.480414	-12.5525	-55.517	-0.455163	-13.2669	-55.2382	-0.462219	-13.2071	-55.0817	-0.460642
VRC26.26	-65.246	-98.8543	-0.56821	-65.6719	-99.6659	-0.572518	-65.9635	-98.6123	-0.569668	-14.3661	-53.0579	-0.463473	-14.3416	-53.1224	-0.463533	-15.2841	-52.1504	-0.469529
VRC26.27	-65.0978	-94.1649	-0.550826	-65.8966	-94.4715	-0.554525	-65.7049	-94.0148	-0.552257	-14.366	-56.7035	-0.483457	-14.3401	-56.7805	-0.483568	-15.2841	-55.8377	-0.489742
VRC34.01	-18.9693	-84.5871	-0.366491	-18.7516	-85.4485	-0.368889	-19.3226	-85.0988	-0.369483	-3.28588	-54.0259	-0.248825	-3.28963	-54.1114	-0.249199	-3.32247	-54.519	-0.251189
VRC38.01	-17.4768	-105.529	-0.437127	-17.3497	-106.212	-0.439174	-18.5846	-105.614	-0.441031	-5.85324	-56.5898	-0.294493	-5.7945	-56.6371	-0.293845	-5.81334	-57.0793	-0.295769
b12	-23.6911	-74.2736	-0.344652	-23.4791	-74.7334	-0.345621	-25.8754	-72.9202	-0.346868	-5.10372	-73.7387	-0.348305	-5.06867	-73.6898	-0.34763	-5.08115	-74.4658	-0.350717
3BNC55	-15.7017	-121.575	-0.489196	-15.7713	-122.516	-0.492814	-16.8581	-122.075	-0.494756	-8.53574	-67.2548	-0.37217	-8.52344	-67.468	-0.372797	-8.5773	-68.1671	-0.376176
*Pgen and PSHM were determined with IGoR separately for all cohorts and probability scores S for the uninfected control cohort were determined by linear regression with
S = c1*log10(Pgen)+c2*log10(PSHM), yielding coefficients c1 = 3.248*10-03 and c2 = 3.604*10-03 for heavy, c1 = 1.404*10-02 and c2 = 3.752*10-03 for kappa, and c1 = 1.202*10-02 and c2 = 5.482*10-03 for lambda chains.
Probability scores S of the HIV-1 and HCV cohorts were determined with their cohort specific Pgen and PSHM values and coefficients from the uninfected control cohort.
n/a: not available
