# Supplementary material for: Probabilities of developing HIV-1 bNAb sequence features in uninfected and chronically infected individuals
Source: Nat Commun. 2023 Nov 6;14:7137. doi: 10.1038/s41467-023-42906-y (PMC10628170; doi:10.1038/s41467-023-42906-y)
Supplement: Supplementary file 9 — Supplementray Data 6 [file 41467_2023_42906_MOESM9_ESM.xlsx]

## Sheet: Supplementary Data 6
Supplementary Data 6: HIV-1 cohort demographics and sequencing statistics
#	Internal ID	Sex	Age (range)	ART	Cell Number	Raw reads	Assembled and V(D)J annotated reads				Full V(D)J alignment				Median number of reads per UMI			Sequences with ≥3 reads per UMI				Productive sequences				Unique productive CDR3s
						Total	H	K	L	Total	H	K	L	Total	H	K	L	H	K	L	Total	H	K	L	Total	H	K	L	Total
1	IDC0016	m	51-60	Yes	100000	1573779	97533	31292	39641	168466	97533	31215	39641	168389	16.5	82	22	5447	14948	10940	31335	5190	14276	10247	29713	4298	7012	5414	16724
2	IDC0042	m	21-30	Yes	100000	1447715	113598	74111	81064	268773	113598	73936	81064	268598	24	206	37	12619	32142	19695	64456	12151	30605	18054	60810	8743	9187	7033	24963
3	IDC0067	m	61-70	Yes	100000	1665259	47282	32578	24508	104368	47282	32454	24508	104244	8	122	20	3077	16482	5869	25428	2790	15524	5330	23644	2073	6741	2680	11494
4	IDC0094	m	61-70	Yes	100000	1851080	61522	25563	23422	110507	61522	25491	23422	110435	5	73	16	3623	9417	6000	19040	3362	9032	5503	17897	2001	4293	3170	9464
5	IDC0345	m	41-50	Yes	100000	1794943	96984	33913	27631	158528	96984	33848	27631	158463	10	91.5	19	5329	14459	7220	27008	5032	13978	6779	25789	3384	6725	3764	13873
6	IDC0465	m	31-40	Yes	100000	1735781	71299	22040	28888	122227	71299	21950	28888	122137	11	72	17.5	3550	11108	7033	21691	3369	10644	6504	20517	2759	5361	3628	11748
7	IDC0527	m	41-50	Yes	100000	1607190	12184	11791	17736	41711	12184	11760	17736	41680	2	66.5	16	1443	6208	4011	11662	1317	5937	3650	10904	857	2514	1755	5126
8	IDC0562	m	31-40	Yes	100000	1411971	83739	34552	29257	147548	83739	34480	29257	147476	20	166.5	48	6264	18673	9940	34877	5991	18007	9354	33352	4595	7368	4355	16318
9	IDC0577	m	51-60	Yes	100000	1437589	81271	25361	17035	123667	81271	25281	17035	123587	13	79	28	4169	13024	7654	24847	3975	12552	7249	23776	2995	6641	4303	13939
10	IDC0764	m	21-30	Yes	100000	1877908	160794	105397	94863	361054	160794	105181	94863	360838	14	83	17	7192	24358	16167	47717	6826	23524	15144	45494	5546	9780	7316	22642
11	IDC0788	m	41-50	Yes	100000	1495237	84260	64490	24970	173720	84260	64327	24970	173557	25	181	45	9765	32902	13851	56518	9447	30935	12665	53047	7935	11470	5819	25224
12	IDC0809	m	31-40	Yes	100000	1647349	42409	29504	20584	92497	42409	29389	20584	92382	8	105	34.5	5595	16723	11049	33367	5349	15926	10229	31504	4443	6988	5399	16830
13	IDC0810	m	21-30	Yes	100000	1536682	82313	29385	17618	129316	82313	29190	17618	129121	12	74	30	6020	15763	7898	29681	5761	14547	7276	27584	4789	6368	3566	14723
14	IDC0811	n/a	n/a	Yes	100000	1788544	76851	32087	17134	126072	76851	31979	17134	125964	9	60	16	5436	16408	7846	29690	5212	15196	7154	27562	4415	7444	4045	15904
15	IDC0813	m	51-60	Yes	100000	1540879	115529	39750	44903	200182	115529	39684	44903	200116	14	80	22	6129	14646	7229	28004	5842	14139	6778	26759	3441	5880	3186	12507
16	IDC0816	m	41-50	Yes	100000	1547132	18880	8139	6152	33171	18880	8112	6152	33144	1	10	5	1137	2865	1403	5405	1023	2691	1242	4956	598	1605	819	3022
17	IDC0817	m	41-50	Yes	100000	1551317	84615	40040	40354	165009	84615	39896	40354	164865	16	135.5	35	7193	24083	15349	46625	6895	23243	14156	44294	5982	9321	7027	22330
18	IDC0828	f	31-40	Yes	100000	1689866	156855	96551	88966	342372	156855	96313	88966	342134	33	160	16	10044	22782	16127	48953	9644	21752	14949	46345	7668	8507	6618	22793
19	IDC0831	m	51-60	Yes	100000	1326643	126587	86332	63497	276416	126587	86065	63497	276149	18	150	20	10254	27390	13018	50662	9967	25555	12066	47588	7919	10147	5422	23488
20	IDC0832	f	41-50	Yes	100000	1556857	135322	95833	75998	307153	135322	95559	75998	306879	20	270	21	11359	25296	16115	52770	10965	23363	14848	49176	8368	9319	6179	23866
21	IDC0836	m	31-40	Yes	100000	1413559	104332	60579	63181	228092	104332	60442	63181	227955	19	134	39	5196	15861	10371	31428	4905	15186	9509	29600	3473	6247	4430	14150
22	IDF0033	f	51-60	Yes	100000	2020219	73686	36307	31045	141038	73686	36230	31045	140961	6	88	24.5	2993	15217	9182	27392	2746	14546	8456	25748	2074	6110	3910	12094
23	IDC0167	m	21-30	No	100000	1846966	142813	131407	85210	359430	142813	130931	85210	358954	24	110	34	11486	31412	17161	60059	11077	29491	15940	56508	7267	7742	4953	19962
24	IDC0359	m	41-50	No	100000	1252176	121479	111309	99026	331814	121479	111094	99026	331599	30	215.5	15	13273	31717	20821	65811	12888	30430	19496	62814	8371	8251	6245	22867
25	IDC0456	m	31-40	No	100000	1553823	129205	90033	78051	297289	129205	89738	78051	296994	28	132	41.5	11797	26313	17209	55319	11432	25239	15632	52303	7314	8202	5966	21482
26	IDC0466	m	51-60	No	100000	1512996	150032	91768	69730	311530	150032	91561	69730	311323	35	189	19	12398	35088	15068	62554	12053	33556	14033	59642	8448	9135	4726	22309
27	IDC0648	m	41-50	No	100000	1503977	154025	141541	94471	390037	154025	141266	94471	389762	20.5	122	19	13619	33459	18357	65435	13213	32304	17209	62726	8634	9184	5408	23226
28	IDC0790	m	31-40	No	100000	1471242	142636	120342	116815	379793	142636	120092	116815	379543	29	129.5	5	15256	27847	21104	64207	14883	26548	19522	60953	8621	6177	5457	20255
29	IDC0792	f	41-50	No	100000	1860496	51727	39771	37798	129296	51727	39632	37798	129157	12	67.5	33	6479	24381	16763	47623	6225	23573	15851	45649	3916	6030	4529	14475
30	IDC0795	m	31-40	No	100000	1997426	35968	5257	10188	51413	35968	5119	10188	51275	2	49.5	3	1972	3139	1732	6843	1821	3007	1591	6419	900	1684	829	3413
31	IDC0821	m	51-60	No	100000	1464432	175416	150737	122385	448538	175416	150509	122385	448310	49	225	30.5	17723	32194	24025	73942	17263	30854	22177	70294	10525	7450	5971	23946
32	IDC0833	m	41-50	No	100000	1608243	155144	107663	119924	382731	155144	107458	119924	382526	22.5	129	44.5	13550	31397	22000	66947	13197	30242	20948	64387	8718	8054	7337	24109
33	IDC0837	f	21-30	No	100000	1308500	132230	104661	87054	323945	132230	104530	87054	323814	14	110	31	16701	35841	21052	73594	16299	34343	19620	70262	3383	6086	3669	13138
34	IDC0846	m	31-40	No	100000	1730801	178317	116609	99074	394000	178317	116264	99074	393655	23	132.5	29.5	13092	35047	19907	68046	12685	33251	18349	64285	8098	6515	4112	18725
Minimum			-	-	100000	1252176	12184	5257	6152	33171	12184	5119	6152	33144	1	10	3	1137	2865	1403	5405	1023	2691	1242	4956	598	1605	819	3022
Maximum			-	-	100000	2020219	178317	150737	122385	448538	178317	150509	122385	448310	49	270	48	17723	35841	24025	73942	17263	34343	22177	70294	10525	11470	7337	25224
Mean			44	-	100000	1606723	102848	65491	55829	224168	102848	65323	55829	224000	17	121	25	8270	21723	12917	42910	7965	20706	11986	40656	5369	7045	4678	17092
Median			43	-	100000	1555340	100933	50310	42629	186951	100933	50169	42629	186837	16	116	22	6836	23433	13435	47124	6526	22498	12366	44894	4692	7000	4628	16777
Std. deviation			11	-	0	188363	44430	41788	35258	117868	44430	41710	35258	117793	10	56	11	4553	9518	6109	19673	4473	9081	5697	18768	2772	2192	1659	6164
Sum			-	-	3400000	54628577	3496837	2226693	1898173	7621703	3496837	2220976	1898173	7615986	-	-	-	281180	738590	439166	1458936	270795	703996	407510	1382301	182551	239538	159040	581129
