# Supplementary material for: Probabilities of developing HIV-1 bNAb sequence features in uninfected and chronically infected individuals
Source: Nat Commun. 2023 Nov 6;14:7137. doi: 10.1038/s41467-023-42906-y (PMC10628170; doi:10.1038/s41467-023-42906-y)
Supplement: Supplementary file 10 — Supplementary Data 7 [file 41467_2023_42906_MOESM10_ESM.xlsx]

## Sheet: Supplementary Data 7
Supplementary Data 7: HCV cohort demographics and sequencing statistics
#	Internal ID	Sex	Age (range)	Cell Number	Raw reads	Assembled and V(D)J annotated reads				Full V(D)J alignment				Median number of reads per UMI			Sequences with ≥3 reads per UMI				Productive sequences				Unique productive CDR3s
					Total	H	K	L	Total	H	K	L	Total	H	K	L	H	K	L	Total	H	K	L	Total	H	K	L	Total
1	IDC0814	m	51-60	100000	1802643	10579	28938	5653	45170	10579	28739	5653	44971	2	28.5	9	1450	6272	2490	10212	1287	6028	2314	9629	1093	3187	1618	5898
2	IDC0815	m	21-30	100000	1585244	8967	15315	19389	43671	8967	15260	19389	43616	4	34	10	1876	6256	6594	14726	1765	5936	6011	13712	1620	3609	3730	8959
3	IDC0820	m	21-30	100000	1595574	109742	54707	74597	239046	109742	54528	74597	238867	16	64	29	6015	15751	14171	35937	5699	14971	13153	33823	4657	5612	5603	15872
4	IDC0822	m	51-60	100000	1574480	101119	52161	43934	197214	101119	52014	43934	197067	11	95	39	8125	23890	14919	46934	7852	23074	13769	44695	3713	6869	4582	15164
5	IDC0823	m	51-60	100000	1484911	48654	31049	16233	95936	48654	30959	16233	95846	12	72	20	4293	15924	9901	30118	4033	15260	9027	28320	3353	6425	4586	14364
6	IDC0826	m	51-60	100000	1752793	14654	61315	27947	103916	14654	61228	27947	103829	14	172	27	6116	29319	11796	47231	5857	28363	10936	45156	4976	9567	4754	19297
7	IDC0830	m	31-40	100000	2422696	179070	137978	101170	418218	179070	137547	101170	417787	26	272	40	15200	41733	24968	81901	14673	39800	23316	77789	9286	9800	6570	25656
8	IDC0834	m	61-70	100000	1562511	126892	84218	63159	274269	126892	84082	63159	274133	10	120	18	7793	29962	11618	49373	7418	27927	10585	45930	5509	9474	4677	19660
9	IDC0840	m	31-40	100000	1421762	101096	84173	55363	240632	101096	83956	55363	240415	15	158	25	7451	25036	10235	42722	7141	24287	9456	40884	4534	6740	4472	15746
10	IDC0841	m	41-50	100000	1511192	127965	90892	65970	284827	127965	90717	65970	284652	16	255	34	8242	27343	13099	48684	7948	26544	12242	46734	6126	10004	5957	22087
11	IDC0842	m	31-40	100000	1418444	143038	83699	91495	318232	143038	83509	91495	318042	19	98	21	10175	28220	18977	57372	9714	27004	17605	54323	7995	10222	7992	26209
12	IDC0843	m	41-50	100000	1635455	110544	68076	78433	257053	110544	67933	78433	256910	11	177	37	7417	24555	16119	48091	7130	23601	14762	45493	5637	9109	6875	21621
Minimum			-	100000	1418444	8967	15315	5653	43671	8967	15260	5653	43616	2	28.5	9	1450	6256	2490	10212	1287	5936	2314	9629	1093	3187	1618	5898
Maximum			-	100000	2422696	179070	137978	101170	418218	179070	137547	101170	417787	26	272	40	15200	41733	24968	81901	14673	39800	23316	77789	9286	10222	7992	26209
Mean			45.25	100000	1.64731e+06	90193.3	66043.4	53611.9	209849	90193.3	65872.7	53611.9	209678	13	128.792	25.75	7012.75	22855.1	12907.2	42775.1	6709.75	21899.6	11931.3	40540.7	4874.92	7551.5	5118	17544.4
Median			43.5	100000	1579862	105430	64695.5	59261	239839	105430	64580.5	59261	239641	13	109	26	7434	24795.5	12447.5	47082.5	7135.5	23944	11589	44925.5	4816.5	7989	4715.5	17584.5
Std. deviation			12.3229	0	258811	53903.9	31996.4	29750.5	111077	53903.9	31924.6	29750.5	111011	6.1101	76.4394	10.1253	3503.22	9812.17	5520.81	18124.2	3402.35	9376.22	5161.47	17267	2244.96	2400.23	1578.12	5893.74
Sum			-	1200000	19767705	1082320	792521	643343	2518184	1082320	790472	643343	2516135	-	-	-	84153	274261	154887	513301	80517	262795	143176	486488	58499	90618	61416	210533
