# Supplementary material for: Probabilities of developing HIV-1 bNAb sequence features in uninfected and chronically infected individuals
Source: Nat Commun. 2023 Nov 6;14:7137. doi: 10.1038/s41467-023-42906-y (PMC10628170; doi:10.1038/s41467-023-42906-y)
Supplement: Supplementary file 11 — Supplementary Data 8 [file 41467_2023_42906_MOESM11_ESM.xlsx]

## Sheet: Supplementary Data 8
Supplementary Data 8: HIV-1 cohort poly IgG neutralization on the 12-strain global panel
#	Internal ID	ART	IC50 values against global panel (µg/ml)												Summary
			398-F1_F6_20	CNE8	CNE55	246-F3_C10_2	X2278_C2_B6	TRO.11	CH119.10	BJOX002000.03.2	25710-2.43	Ce1176_A3	Ce703010217_B6	X1632_S2_B10	Mean (µg/ml)*	Breadth (%)	Breadth group
1	IDF0033	Yes	15.9286	50.597	65.1551	46.0831	53.0045	27.1292	66.3966	224.941	27.1292	79.7308	113.929	85.2379	56.6466	100	High
2	IDC0527	Yes	253.115	239.917	813.384	289.202	79.4601	276.813	128.526	281.894	165.685	286.57	448.613	291.023	253.542	100	High
3	IDC0833	No	>1000	23.3753	231.349	34.0628	71.0337	94.0224	55.7205	243.54	46.8833	127.722	54.5844	>1000	74.7642	83.3333	High
4	IDC0359	No	>1000	242.502	>1000	>1000	181.015	148.914	113.734	679.691	69.0053	372.536	207.253	445.206	219.824	75	High
5	IDC0042	Yes	24.0772	164.455	838.152	255.604	53.177	866.113	>1000	825.015	866.113	>1000	>1000	619.66	295.728	75	High
6	IDC0094	Yes	101.166	489.919	>1000	989.446	172.789	291.916	151.17	400.646	308.353	380.681	>1000	>1000	296.268	75	High
7	IDC0562	Yes	73.334	48.0103	584.248	615.766	989.135	>1000	>1000	717.052	64.2767	>1000	>1000	587.646	276.267	66.6667	High
8	IDC0016	Yes	198.27	228.149	>1000	>1000	67.6	543.475	336.277	>1000	201.182	801.341	>1000	773.494	302.27	66.6667	High
9	IDC0577	Yes	37.6712	41.5639	601.167	875.607	>1000	492.212	>1000	943.531	185.975	>1000	>1000	>1000	255.555	58.3333	Intermediate
10	IDC0465	Yes	197.728	336.992	>1000	>1000	480.161	599.404	>1000	>1000	653.168	>1000	691.512	>1000	453.179	50	Intermediate
11	IDC0817	Yes	>1000	385.518	>1000	>1000	134.85	539.386	717.375	>1000	356.631	>1000	>1000	>1000	372.522	41.6667	Intermediate
12	IDC0832	Yes	43.7337	>1000	>1000	>1000	>1000	>1000	322.81	893.971	>1000	681.098	>1000	>1000	304.491	33.3333	Intermediate
13	IDC0466	No	>1000	165.494	>1000	>1000	>1000	376.296	>1000	609.004	313.451	>1000	>1000	>1000	330.199	33.3333	Intermediate
14	IDC0456	No	>1000	>1000	>1000	89.7837	20.6892	>1000	>1000	777.588	>1000	>1000	>1000	>1000	113.039	25	Low
15	IDC0345	Yes	248.966	382.762	>1000	>1000	>1000	>1000	>1000	>1000	323.5	>1000	>1000	>1000	313.555	25	Low
16	IDC0831	Yes	188.655	>1000	>1000	>1000	486.523	>1000	>1000	623.808	>1000	>1000	>1000	>1000	385.426	25	Low
17	IDC0790	No	>1000	>1000	>1000	>1000	>1000	699.301	921.439	>1000	178.983	>1000	>1000	>1000	486.759	25	Low
18	IDC0167	No	>1000	286.154	>1000	>1000	>1000	977.889	>1000	>1000	977.889	>1000	>1000	>1000	649.222	25	Low
19	IDC0067	Yes	>1000	124.837	>1000	>1000	>1000	>1000	>1000	>1000	211.237	>1000	>1000	>1000	162.389	16.6667	Low
20	IDC0792	No	>1000	317.128	>1000	>1000	>1000	>1000	>1000	>1000	384.193	>1000	>1000	>1000	349.054	16.6667	Low
21	IDC0816	Yes	>1000	509.003	>1000	>1000	>1000	>1000	>1000	>1000	702.84	>1000	>1000	>1000	598.121	16.6667	Low
22	IDC0809	Yes	>1000	231.744	>1000	>1000	>1000	>1000	>1000	>1000	>1000	>1000	>1000	>1000	231.744	8.33333	Low
23	IDC0813	Yes	>1000	558.356	>1000	>1000	>1000	>1000	>1000	>1000	>1000	>1000	>1000	>1000	558.356	8.33333	Low
24	IDC0846	No	>1000	671.988	>1000	>1000	>1000	>1000	>1000	>1000	>1000	>1000	>1000	>1000	671.988	8.33333	Low
25	IDC0810	Yes	>1000	>1000	>1000	713.988	>1000	>1000	>1000	>1000	>1000	>1000	>1000	>1000	713.988	8.33333	Low
26	IDC0836	Yes	755.963	>1000	>1000	>1000	>1000	>1000	>1000	>1000	>1000	>1000	>1000	>1000	755.963	8.33333	Low
27	IDC0821	No	>1000	>1000	>1000	>1000	>1000	>1000	>1000	>1000	975.692	>1000	>1000	>1000	975.692	8.33333	Low
28	IDC0837	No	>1000	>1000	>1000	>1000	>1000	>1000	978.333	>1000	>1000	>1000	>1000	>1000	978.333	8.33333	Low
29	IDC0764	Yes	>1000	984.949	>1000	>1000	>1000	>1000	>1000	>1000	>1000	>1000	>1000	>1000	984.949	8.33333	Low
30	IDC0788	Yes	>1000	>1000	>1000	>1000	>1000	>1000	>1000	>1000	>1000	>1000	>1000	>1000	>1000	0	No neutralization
31	IDC0811	Yes	>1000	>1000	>1000	>1000	>1000	>1000	>1000	>1000	>1000	>1000	>1000	>1000	>1000	0	No neutralization
32	IDC0828	Yes	>1000	>1000	>1000	>1000	>1000	>1000	>1000	>1000	>1000	>1000	>1000	>1000	>1000	0	No neutralization
33	IDC0648	No	>1000	>1000	>1000	>1000	>1000	>1000	>1000	>1000	>1000	>1000	>1000	>1000	>1000	0	No neutralization
34	IDC0795	No	n/a	n/a	n/a	n/a	n/a	n/a	n/a	n/a	n/a	n/a	n/a	n/a	n/a	n/a	n/a
	Individual values represent mean IC50s of n=2 independent experiments.
	* Geometric mean IC50 of all neutralized strains
	n/a: not available
