# Supplementary material for: Probabilities of developing HIV-1 bNAb sequence features in uninfected and chronically infected individuals
Source: Nat Commun. 2023 Nov 6;14:7137. doi: 10.1038/s41467-023-42906-y (PMC10628170; doi:10.1038/s41467-023-42906-y)
Supplement: Supplementary file 12 — Source Data [file 41467_2023_42906_MOESM12_ESM.xlsx]

## Sheet: Figure 1 c
Heatmap
	1_A	1_B	2_A	2_B	3_A	3_B	3_A2
1_A	100	2.40243	0	0	0	0	0
1_B	2.40243	100	0.00800442	0.0102125	0	0	0
2_A	0	0.00800442	100	4.09302	0.0223572	0	0.0237372
2_B	0	0.0102125	4.09302	100	0	0	0
3_A	0	0	0.0223572	0	100	3.52415	81.0839
3_B	0	0	0	0	3.52415	100	3.5581
3_A2	0	0	0.0237372	0	81.0839	3.5581	100

## Sheet: Figure 1 d
Upper panel (distribution)										Lower panel heatmap (statistical testing)
	DONOR	#1		#2		#3
	Replicate	A	B	A	B	A	A2	B			1_A	1_B	2_A	2_B	3_A	3_B	3_A2
CDRH3 length (aa)	1	0.0151953	0.0128551	0	0	0	0	0		1_A	-1	0.203806	0.90948	0.107415	9.3645e-05	3.94982e-05	1.94379e-05
	2	0	0	0	0	0	0	0		1_B	0.203806	-1	1	1	0.0841015	0.0370038	0.0322207
	3	0	0	0.0127146	0.0145751	0	0	0		2_A	0.90948	1	-1	1	0.0115834	0.0048377	0.0034533
	4	0	0	0.0254291	0	0	0	0		2_B	0.107415	1	1	-1	0.194535	0.102886	0.102037
	5	0.060781	0.0899859	0.152575	0.480979	0.102881	0.101482	0.150981		3_A	9.3645e-05	0.0841015	0.0115834	0.194535	-1	1	1
	6	0.0759763	0.179972	0.750159	0.422679	0.288066	0.284149	0.327126		3_B	3.94982e-05	0.0370038	0.0048377	0.102886	1	-1	1
	7	0.28871	0.308523	0.72473	0.53928	0.452675	0.487112	0.327126		3_A2	1.94379e-05	0.0322207	0.0034533	0.102037	1	1	-1
	8	0.714177	0.655611	0.851875	0.961959	0.534979	0.629186	0.880725
	9	2.03616	1.67117	2.0979	2.09882	1.54321	1.6643	1.76145
	10	3.17581	2.58388	3.69994	4.11019	3.84774	3.8563	3.59839
	11	6.10849	5.45057	5.74698	5.55313	5.57613	5.5206	5.53598
	12	6.83787	7.58452	7.84488	8.2641	7.94239	7.81409	8.42979
	13	8.93481	9.34567	10.2098	9.94024	10.0617	9.98579	9.43634
	14	10.348	10.2841	12.0534	12.1411	11.2551	11.2036	11.2733
	15	9.43626	10.3098	11.9898	12.0536	12.572	12.4416	12.0282
	16	9.9377	9.71847	10.4259	10.3775	9.83539	9.62046	10.9965
	17	8.49415	8.18871	8.63318	9.02201	9.23868	9.13335	8.88274
	18	7.87114	8.57437	8.59504	7.11267	7.7572	7.91557	6.89482
	19	8.50935	7.86734	5.46726	5.72803	6.00823	6.19038	6.64318
	20	6.32123	5.97763	3.64908	3.77496	4.4856	4.26223	4.73075
	21	3.60128	4.16506	2.86078	2.95875	3.12757	3.20682	3.01963
	22	2.96308	2.751	1.62746	1.69072	2.13992	2.2326	1.96276
	23	1.9298	1.78686	0.991736	1.15144	1.48148	1.46134	1.18269
	24	1.21562	1.02841	0.686586	0.626731	0.658436	0.791557	0.805234
	25	0.516639	0.617046	0.44501	0.437254	0.576132	0.60889	0.553598
	26	0.258319	0.437074	0.267006	0.306078	0.26749	0.243556	0.226472
	27	0.106367	0.231392	0.114431	0.102026	0.123457	0.182667	0.150981
	28	0.106367	0.0642756	0	0.0291503	0.0411523	0.0405927	0.125818
	29	0.0759763	0.0128551	0.0508582	0.0874508	0.0411523	0.0405927	0.0503271
	30	0.0151953	0.0385654	0.0127146	0	0.0205761	0.0405927	0
	31	0.0151953	0.0128551	0	0	0.0205761	0.0405927	0.0251636
	32	0.0303905	0.0257102	0	0	0	0	0
	33	0	0	0	0	0	0	0
	34	0	0	0	0	0	0	0
	35	0	0	0	0	0	0	0
	36	0	0.0257102	0	0.0145751	0	0	0
	37	0	0	0	0	0	0	0
	38	0	0	0	0	0	0	0
	39	0	0	0	0	0	0	0
	40	0	0	0.0127146	0	0	0	0
	41	0	0	0	0	0	0	0
	42	0	0	0	0	0	0	0
	43	0	0	0	0	0	0	0
	44	0	0	0	0	0	0	0
	45	0	0	0	0	0	0	0
	46	0	0	0	0	0	0	0

## Sheet: Figure 1 e
Upper panel (distribution)										Lower panel heatmap (statistical testing)
	DONOR	#1		#2		#3
	Replicate	A	B	A	B	A	A2	B			1_A	1_B	2_A	2_B	3_A	3_B	3_A2
VH mutation frequency	0	4.8017	4.40931	1.16974	1.88019	1.3786	1.33956	1.03171		1_A	-1	0.189358	0	0	1.40007e-207	1.12145e-183	1.04387e-202
	1	8.93481	9.20427	4.31024	4.44542	4.09465	4.14045	4.40362		1_B	0.189358	-1	0	0	1.62408e-196	1.73465e-172	1.25715e-191
	2	17.7785	16.5574	6.2047	6.51509	8.14815	8.24031	7.95169		2_A	0	0	-1	1	6.03095e-19	5.59785e-17	3.6797e-21
	3	17.3834	17.3673	7.27273	8.0892	9.65021	9.88431	9.05888		2_B	0	0	1	-1	4.4494e-16	1.63478e-14	5.74643e-18
	4	13.0527	13.2151	9.44692	8.39528	9.65021	9.62046	11.4494		3_A	1.40007e-207	1.62408e-196	6.03095e-19	4.4494e-16	-1	1	1
	5	9.6034	9.21712	10.5404	9.69246	12.8601	12.9491	13.0851		3_B	1.12145e-183	1.73465e-172	5.59785e-17	1.63478e-14	1	-1	1
	6	7.56724	7.81591	10.0826	9.75077	11.8519	11.9342	10.9713		3_A2	1.04387e-202	1.25715e-191	3.6797e-21	5.74643e-18	1	1	-1
	7	5.81978	5.93907	10.2861	9.34266	9.93827	10.0264	9.23503
	8	4.19389	4.55071	8.58233	8.80338	8.02469	7.97646	8.42979
	9	3.191	3.72799	7.19644	7.05437	6.93416	6.6572	6.39155
	10	2.44644	2.39105	6.10299	6.31103	4.89712	4.76964	4.42879
	11	2.03616	1.73544	4.67896	4.60574	3.78601	3.71423	4.30297
	12	1.06367	1.42692	3.95423	3.97901	2.44856	2.27319	2.61701
	13	0.805349	0.809873	2.87349	2.88588	1.95473	2.02963	1.81178
	14	0.3191	0.539915	2.25048	2.25915	1.25514	1.33956	1.25818
	15	0.243124	0.385654	1.38589	1.70529	0.720165	0.669779	0.880725
	16	0.197538	0.321378	1.28417	1.37006	0.90535	0.893038	0.880725
	17	0.197538	0.128551	0.801017	0.991109	0.576132	0.588593	0.629089
	18	0.0455858	0.0385654	0.648442	0.772482	0.329218	0.345038	0.301963
	19	0.0303905	0.102841	0.356008	0.378954	0.185185	0.182667	0.251636
	20	0.106367	0.0257102	0.114431	0.276928	0.0823045	0.0811853	0.226472
	21	0.0455858	0.0385654	0.178004	0.204052	0.144033	0.142074	0.125818
	22	0.0303905	0.0257102	0.101716	0.116601	0.0617284	0.060889	0.125818
	23	0.0303905	0.0257102	0.0890019	0.0728757	0.102881	0.101482	0.0503271
	24	0.0303905	0	0.0635728	0.0437254	0.0205761	0.0405927	0.0251636
	25	0.0455858	0	0.0127146	0	0	0	0.0251636
	26	0	0	0	0	0	0	0.0251636
	27	0	0	0	0.0291503	0	0	0.0251636
	28	0	0	0.0127146	0.0145751	0	0	0
	29	0	0	0	0.0145751	0	0	0
	30	0	0	0	0	0	0	0
	31	0	0	0	0	0	0	0
	32	0	0	0	0	0	0	0
	33	0	0	0	0	0	0	0
	34	0	0	0	0	0	0	0
	35	0	0	0	0	0	0	0
	36	0	0	0	0	0	0	0
	37	0	0	0	0	0	0	0
	38	0	0	0	0	0	0	0
	39	0	0	0	0	0	0	0
	40	0	0	0	0	0	0	0
	41	0	0	0	0	0	0	0
	42	0	0	0	0	0	0	0
	43	0	0	0	0	0	0	0
	44	0	0	0	0	0	0	0
	45	0	0	0	0	0	0	0
	46	0	0	0	0	0	0	0
	47	0	0	0	0	0	0	0
	48	0	0	0	0	0	0	0
	49	0	0	0	0	0	0	0
	50	0	0	0	0	0	0	0
	51	0	0	0	0	0	0	0
	52	0	0	0	0	0	0	0
	53	0	0	0	0	0	0	0
	54	0	0	0	0	0	0	0
	55	0	0	0	0	0	0	0
	56	0	0	0	0	0	0	0
	57	0	0	0	0	0	0	0
	58	0	0	0	0	0	0	0
	59	0	0	0	0	0	0	0
	60	0	0	0	0	0	0	0
	61	0	0	0	0	0	0	0
	62	0	0	0	0	0	0	0
	63	0	0	0	0	0	0	0
	64	0	0	0	0	0	0	0
	65	0	0	0	0	0	0	0
	66	0	0	0	0	0	0	0
	67	0	0	0	0	0	0	0
	68	0	0	0	0	0	0	0
	69	0	0	0	0	0	0	0
	70	0	0	0	0	0	0	0
	71	0	0	0	0	0	0	0
	72	0	0	0	0	0	0	0
	73	0	0	0	0	0	0	0
	74	0	0	0	0	0	0	0
	75	0	0	0	0	0	0	0
	76	0	0	0	0	0	0	0
	77	0	0	0	0	0	0	0
	78	0	0	0	0	0	0	0
	79	0	0	0	0	0	0	0
	80	0	0	0	0	0	0	0
	81	0	0	0	0	0	0	0
	82	0	0	0	0	0	0	0
	83	0	0	0	0	0	0	0
	84	0	0	0	0	0	0	0
	85	0	0	0	0	0	0	0
	86	0	0	0	0	0	0	0
	87	0	0	0	0	0	0	0
	88	0	0	0	0	0	0	0
	89	0	0	0	0	0	0	0
	90	0	0	0	0	0	0	0
	91	0	0	0	0	0	0	0
	92	0	0	0	0	0	0	0
	93	0	0	0	0	0	0	0
	94	0	0	0	0	0	0	0
	95	0	0	0	0	0	0	0
	96	0	0	0	0	0	0	0
	97	0	0	0	0	0	0	0
	98	0	0	0	0	0	0	0
	99	0	0	0	0	0	0	0
	100	0	0	0	0	0	0	0

## Sheet: Figure 1 f
Sex	Female	Male
Total count	26	31
Ages	20	18
	20	19
	20	20
	21	20
	21	21
	21	21
	21	21
	22	23
	22	23
	24	24
	24	25
	24	28
	24	30
	25	31
	26	31
	28	34
	36	34
	38	35
	47	35
	48	36
	49	37
	50	39
	51	41
	54	42
	67	46
	67	46
		47
		47
		51
		55
		55

## Sheet: Figure 1 g
See Supplementary Data 2 for source data

## Sheet: Figure 1 h
Heavy chain
SUBJECT_ID	75	76	84	85	86	90	91	92	93	94	95	96	97	98	99	100	101	102	103	104	105	106	117	118	119	120	121	126	127	128	130	131	132	133	134	135	136	137	138	139	140	141	145	146	147	148	151	176	188
IGHV1-18	3.89333	4.45441	3.75034	4.83592	8.76133	3.77394	5.65597	5.74331	7.93354	5.45238	6.67775	6.6704	5.75816	6.93219	5.47645	5.66212	5.03014	6.12936	5.18566	6.25385	6.02679	4.67353	6.95439	5.30657	5.19949	6.2134	6.66536	4.44671	5.87316	6.78354	5.6165	5.17837	5.02767	6.89393	7.20404	7.10545	8.5034	6.97343	5.42505	7.40422	6.40333	5.30152	6.84961	4.4773	4.43292	6.16909	5.22605	8.62969	6.21833
IGHV1-2	10.0533	10.284	1.91623	5.00864	11.7221	4.59193	4.56529	4.10236	2.14672	9.90476	7.82909	1.96188	4.81979	1.0549	3.77875	5.97565	1.3095	11.9539	8.70679	8.04067	6.25	5.97267	0.546551	5.99129	4.026	6.54192	4.58734	10.37	2.8741	1.11789	0.855638	1.81818	8.14229	1.23269	4.49679	5.63897	5.12205	8.56154	0.878824	3.68059	5.96674	0.878065	2.08466	4.3222	4.12184	5.31044	1.57611	1.49217	0.760018
IGHV1-24	2.48	2.15247	1.94361	2.11572	1.45015	2.26808	3.59925	3.08654	2.25873	3.38095	3.92734	2.10202	5.67285	2.45425	2.28185	2.43453	1.80836	1.49001	2.14469	2.92668	2.96875	2.26084	1.48888	1.30719	2.49142	1.81403	2.31327	3.69993	1.99938	1.98171	4.23431	2.09436	2.19763	2.75453	2.20251	2.68855	1.79072	1.56775	1.60554	2.26001	1.4553	4.34062	3.40353	2.08872	2.48866	1.95509	1.82497	2.71077	2.99401
IGHV1-3	0.08	0	3.99672	2.37478	0.120846	1.43149	2.02555	1.01582	2.89341	0	0.0127926	2.88677	1.74877	3.16469	1.11355	0.829952	2.01621	0	0.0480154	1.10906	1.11607	0.978573	1.54542	1.36944	2.41921	0.899871	1.33307	0	2.15558	3.125	2.61079	2.02532	1.31225	2.69365	2.46253	2.72346	1.69068	0.0101802	1.85905	1.37753	0.914761	2.84957	3.33971	4.53934	0	2.3646	3.67068	2.63616	2.00368
IGHV1-45	0.0533333	0.0298954	0	0.0431779	0	0.0557724	0	0	0.0560015	0.0238095	0.0255853	0.0560538	0	0.0215285	0.0730194	0.129104	0.228643	0.0677277	0.0160051	0.0924214	0.0669643	0	0.0188466	0.0466853	0	0.0285673	0.058812	0.0339443	0.0624805	0.0762195	0	0.023015	0	0	0	0.0174581	0	0.0203604	0.0338009	0.0645717	0	0.0497018	0.0212721	0.0103402	0.0388853	0	0.0414766	0.0248694	0.0460617
IGHV1-46	2.10667	2.45142	2.51848	1.85665	1.63142	1.56163	1.18417	2.42235	2.40806	1.95238	2.68645	2.07399	1.40755	2.49731	2.15407	1.97344	2.57743	1.69319	3.16901	0.831793	3.25893	1.60283	1.47003	2.22533	1.679	1.44265	2.25446	1.57841	2.8741	2.10874	1.53576	2.48562	1.47036	1.71968	2.35546	1.51885	1.84074	1.70009	1.89285	1.65734	1.14345	2.22001	2.7441	2.88491	3.70706	2.99868	2.3849	2.18851	4.90557
IGHV1-58	0.106667	0.478326	0.246373	0.215889	1.26888	0.204499	0.186974	0.156281	0.0933358	0.261905	0.396572	0.280269	0.277245	0.365985	0.0547645	0.331981	0.124714	0.203183	0.208067	0.123229	0.223214	0.0674878	1.01772	0.17118	0.180538	0.285673	0.254852	0.169722	0.218682	0.101626	0.241334	0.299194	0.0790514	0.258713	0.122362	0.122207	0.2501	0.152703	0.169005	0.0860956	0.22869	0.414182	0.297809	0.330886	0.103694	0.184941	0.228121	0.0746083	0.138185
IGHV1-69	2.96	9.35725	6.78894	9.19689	10.997	9.35118	7.40106	6.46611	7.74687	9.33333	10.8482	5.8296	7.10173	9.47255	8.01387	16.6175	5.84078	5.79072	10.4513	9.18053	6.07143	5.02784	5.67282	8.87021	6.44521	10.5985	7.13586	6.12695	8.71603	5.8435	7.65687	7.91715	5.09091	9.70933	7.21933	7.24511	14.1056	7.23811	12.2528	5.12269	4.40748	7.75348	6.27526	9.83352	3.33117	9.66975	8.71008	5.71997	5.80378
IGHV1-69-2	0	0	0.0273748	0.561313	0.120846	0.278862	0.545341	0.234421	0	1.14286	0.946655	0	0.725101	0.452099	0.839723	0.811509	0	0	0	0.616143	0	0.337439	0	0	0.451345	1.49979	0	0	0.687285	0	3.62001	0.299194	0	0.654391	0	0	1.38055	0.610811	1.03093	0	0	0	0	0	0	0.568032	1.03691	0	0.345463
IGHV1-8	1.89333	2.78027	0.0273748	1.77029	3.02115	3.53226	1.16859	2.24653	0	2.80952	0	1.68161	0.810407	1.07643	1.29609	2.06566	0	1.52387	0.992318	1.78681	2.32143	0.978573	0	0	0	2.08542	0	0.984386	0	0	0	2.71577	3.73123	0	1.30009	1.34427	1.86074	2.16838	1.63934	1.37753	0.852391	1.49105	0	2.54369	1.29618	1.38705	2.15678	1.86521	1.01336
IGHV2-26	0.213333	0.38864	0.191623	0.215889	0.241692	0.0743633	0.576504	0.429771	0.298675	0.142857	0.307023	0.252242	0.234592	0.107643	0.310332	0.387311	0.311785	0.169319	0.224072	0.338879	0.133929	0.118104	0.131926	0.17118	0.216646	0.27139	0.19604	0.118805	0.281162	0.431911	0.372971	0.27618	0.58498	0.38046	0.290609	0.401536	0.320128	0.203604	0.219706	0.172191	0.18711	0.513585	2.2123	0.206804	0.207388	0.14531	0.269598	0.348172	0.138185
IGHV2-5	3.28	1.10613	1.14974	2.59067	0.543807	0.966722	1.30882	2.01211	2.46407	3.57143	1.61187	1.70964	2.23928	1.72228	1.35086	2.52674	1.72521	1.35455	2.00064	1.69439	1.60714	0.927957	1.60196	2.95674	2.63585	1.79974	1.19584	3.80177	1.24961	2.41362	0.943396	1.19678	1.18577	2.80018	1.88131	1.27444	0.960384	1.0282	2.45057	1.16229	2.57796	1.68986	2.87173	3.74315	5.46986	4.25363	2.98631	1.06939	3.731
IGHV2-70	0.293333	0.44843	0.793868	0.690846	1.08761	0.780814	0.373948	0.390701	0.597349	1.2381	0.767558	0.504484	0.618469	1.16254	0.711939	1.34637	0.228643	0.474094	0.544174	0.277264	0.602679	0.455542	0.82925	0.342359	0.649937	0.614198	0.529308	0.254582	0.562324	0.635163	0.351031	0.529344	0.173913	0.882666	0.198838	0.401536	0.890356	0.447928	0.861923	0.452002	0.29106	0.381047	0.276537	0.330886	0.194426	1.03038	1.09913	0.348172	0.575772
IGHV2-70D	0	0	0	0	0	0	0	0	0	0	0	0	0	0	0	0	0	0	0	0	0	0	0	0	0	0	0	0	0	0	0	0	0	0	0	0	0	0	0	0	0	0	0	0	0	0	0	0	0
IGHV3-11	1.78667	1.67414	1.61511	2.11572	2.96073	1.46867	1.23091	1.42606	1.96005	1.61905	1.45836	1.8778	1.94071	1.89451	1.84374	2.47141	1.51736	2.16729	3.48912	1.57116	2.38839	1.72094	1.84697	2.1164	1.22766	2.02828	1.76436	2.08758	1.28085	2.43902	1.18473	1.44994	1.62846	2.08492	2.03426	1.60615	1.46058	2.37198	1.30134	1.59277	1.4553	2.60106	1.87194	1.83021	2.15165	2.07398	1.76275	3.15842	1.40488
IGHV3-13	0.293333	0.149477	0.109499	0.345423	0.302115	0.185908	0.810221	0.351631	0.205339	0.333333	0.422157	0.36435	0.362551	0.58127	0.200803	0.258207	0.0831428	0.237047	0.336108	0.338879	0.357143	0.202463	0.395778	0.513539	0.090269	0.214255	0.529308	0.39036	0.499844	0.457317	0.39491	0.391254	0.347826	0.578299	0.198838	0.314246	0.220088	0.51919	0.38871	0.559621	0.0623701	0.132538	0.148904	0.165443	0.427738	0.250991	2.32269	0.820691	0.437586
IGHV3-15	1.14667	1.52466	1.47824	1.38169	1.08761	2.0264	1.37114	1.52374	1.38137	1.14286	1.5607	1.26121	2.77245	1.39935	1.4969	1.06972	1.64207	1.18524	1.5525	2.1565	1.51786	2.3452	1.39465	1.21382	1.22766	1.32838	1.66634	1.08622	1.74945	1.01626	1.88679	1.77215	1.56522	2.00883	1.5907	1.15223	1.38055	1.25216	1.19993	1.9802	1.26819	1.0603	1.25505	1.36491	1.72391	1.42668	0.829531	1.7906	1.65822
IGHV3-20	0.0533333	0.149477	0	0.0431779	0.060423	0.130136	0.249299	0.136745	0.597349	0.190476	0.153512	0.140135	0.085306	0.0645856	0.127784	0.129104	0.0207857	0.135455	0.848271	0.64695	0.267857	0.0843597	0.527704	0.451292	0.306915	0.214255	0.019604	0.594026	0.218682	1.11789	0	0.805524	0.347826	0.654391	0.076476	0.0349162	0.220088	0.305406	0.152104	0.0860956	0.790021	0.149105	0	0.0827215	0.246273	0.10568	0.331813	0.596866	0.138185
IGHV3-21	2.34667	2.45142	4.21571	2.37478	2.29607	4.14575	2.99159	3.24282	3.15475	3.92857	2.86555	3.78363	3.02836	3.65985	2.42789	2.34231	2.28643	2.70911	2.64085	3.14233	2.79018	2.91885	3.05315	3.00342	3.77324	2.7139	2.27406	3.2926	3.24898	3.60772	4.14656	3.15305	2.79842	3.40892	2.92138	3.8757	3.0012	2.87081	2.12946	3.37925	3.70062	4.15838	3.4248	2.50233	2.86455	2.86658	3.02779	5.24745	2.04975
IGHV3-23	7.41333	6.93572	7.99343	5.87219	2.9003	7.51069	7.77501	7.81403	8.04555	6.59524	3.825	8.8565	6.52591	7.81485	6.68127	4.53707	9.43671	6.94209	6.51408	9.95071	7.54464	9.8026	7.4444	5.44662	8.25059	7.82745	5.92041	6.21181	7.31022	10.3404	7.15226	5.43153	7.083	5.47862	6.97461	7.94344	6.21248	10.2413	5.89826	6.60783	8.66944	6.75944	10.4446	8.36522	9.41024	6.39366	8.95894	9.37578	8.68263
IGHV3-30	7.44	5.38117	8.70517	6.21762	6.52568	6.30229	9.05266	9.3573	4.21878	6.85714	11.6669	7.98767	7.46428	7.75027	9.58379	4.90594	10.1018	9.34643	6.53009	4.65188	6.00446	7.44053	6.37015	7.0028	7.63676	5.89916	11.1547	7.48473	8.37238	4.62398	7.32778	6.4672	6.70356	4.68726	7.93821	8.55447	3.93157	4.87631	5.49265	10.2023	6.63202	5.86481	6.48798	4.83921	9.17693	5.77279	3.23517	5.0485	6.88623
IGHV3-30-3	1.78667	2.15247	2.62798	1.51123	1.63142	1.95204	2.80461	1.81676	0	0.047619	0.294231	1.96188	1.38622	1.87298	3.0303	2.39764	1.06007	1.9641	1.77657	0	1.98661	3.39126	2.09197	2.14753	3.71908	0.0142837	4.03842	5.22743	0.281162	0	1.86485	2.07135	3.58893	2.19145	2.37076	0.192039	2.04082	4.71343	1.74075	0.107619	2.99376	0	0.0638162	2.13008	1.60726	2.00793	0	4.02885	1.93459
IGHV3-33	2.48	4.45441	4.57158	3.79965	4.4713	2.86299	2.46183	4.64935	4.27478	3.52381	0.0127926	2.29821	2.72979	4.34876	2.4644	3.31981	2.39036	2.4382	4.09731	1.97166	3.90625	2.81761	4.86242	1.63399	3.37606	5.44208	3.4307	5.14257	6.15433	3.40447	5.11189	4.28078	3.3834	5.15903	2.96727	6.0405	3.28131	2.95225	3.43079	4.67068	3.43035	7.70378	2.85046	2.44029	2.50162	1.63804	2.9241	4.10346	2.90189
IGHV3-43	0.266667	0.119581	0.383247	0.474957	0	0.594906	0.171393	0.468842	0.205339	0.214286	1.49674	0.140135	0.191939	0	0.383352	0.184434	0.332571	0.304775	0.416133	0.308071	0.3125	0.118104	0.245006	0.466853	0.37913	0.414227	0.901784	0.322471	0.343643	0	0.175516	0.161105	0.205534	0.289149	0.397675	1.25698	0.55022	0.193424	0.777421	0.430478	0.519751	0.530152	0.191449	0.475649	0.466623	0.435931	0.684363	0.248694	0.207278
IGHV3-43D	0.186667	0.0298954	0	0.0431779	0.120846	0	0.342786	0	0	0.0952381	0.370986	0.7287	0.554489	0.193757	0	0.0184434	0	0.237047	0	0.64695	0.15625	0.0506158	0	0.280112	0.14443	0	0	0	0	0	0.109697	0	0	0	0.0152952	0	0.010004	0	0.0676018	0.258287	0.27027	0	0.0850883	0.124082	0.142579	0.290621	0.414766	0	0
IGHV3-48	2.42667	2.81016	3.0386	3.75648	3.56495	1.80331	1.97881	2.03165	2.29606	2.69048	3.03185	3.86771	3.77479	4.11195	2.35487	0.940612	3.30493	1.9641	2.57682	2.74184	4.12946	4.03239	1.6585	3.20573	3.01498	2.17112	3.17585	1.86694	2.21806	3.125	4.08074	2.20944	1.61265	1.91752	1.71306	2.23464	2.08083	2.1073	2.67027	4.17563	2.72349	2.38569	3.25463	2.13008	1.81465	2.37781	3.38034	1.59164	2.34915
IGHV3-49	0.613333	0.597907	1.06762	1.12263	1.51057	0.427589	0.903708	0.527447	0.877357	0.619048	0.921069	1.23318	1.00235	1.09795	0.711939	0.553301	0.976928	0.778869	0.288092	1.41713	1.04911	1.70407	0.452318	0.855898	0.667991	0.771318	1.07822	0.458248	1.40581	1.09248	1.07503	0.920598	0.679842	1.03485	0.810645	1.16969	0.760304	1.08928	1.14923	0.667241	0.977131	0.778661	1.14869	0.672113	0.699935	0.911493	0.622148	0.497389	0.644864
IGHV3-53	0.773333	2.18236	1.06762	1.77029	0.60423	1.4129	1.71393	2.14886	2.14672	2.09524	2.5969	1.51345	2.47388	2.04521	1.78897	2.9325	2.53586	2.33661	4.35339	1.35551	3.30357	1.01232	1.16849	1.88298	1.80538	3.69947	1.68594	3.17379	2.0931	0.914634	3.18122	3.52129	1.54941	2.13057	3.73203	3.29958	3.22129	0.865316	1.89285	2.19544	2.16216	2.33598	1.27632	2.38858	2.54051	2.1004	1.74202	2.51181	1.38185
IGHV3-64	0.4	0.209268	0.0547495	0.172712	0	0.167317	0.0467435	0.0195351	0.149337	0.0238095	0.281438	0.168161	0.042653	0.0215285	0.127784	0.0922169	0.187071	0	0	0.154036	0.0669643	0	0.471165	0.0311236	0.216646	0.042851	0.352872	0.0339443	0.0312402	0.152439	0.197455	0.207135	0.0632411	0.38046	0.0917712	0.0872905	0.060024	0.203604	0.0169005	0.193715	0.2079	0.0828363	0.10636	0.0206804	0.233312	0.264201	0.0622148	0.0497389	0.322432
IGHV3-64D	0.213333	0	0.656994	0.388601	0	0.501952	0.654409	0	0.98936	0	0.793143	0.672646	0.511836	0.516685	0.401606	0	0.935356	0	0.464149	0.554529	0	0.43867	1.14964	1.02708	1.15544	0.357092	1.13703	0.475221	1.28085	0.736789	0.767881	0	0	0.639172	0.367085	0.488827	0.40016	0	0	0.581145	0.35343	0.132538	0.744522	0	0	0.462351	0	0.746083	0.460617
IGHV3-66	1.38667	0.866966	0	0.993092	0	0.46477	0	0.761868	0.821355	0	0.97224	0.392377	0	0.0430571	0.711939	0	0.893785	0	0	0.739372	0.0223214	0.911085	1.31926	0.0155618	0.505506	0.0285673	0.960596	0	0	2.05793	0.724002	0.874568	0.300395	1.06529	0.367085	0	0	0.773694	0	1.11924	0.935551	0	0.489258	0	1.63318	0.845443	0	1.24347	0.829111
IGHV3-7	5.2	3.16891	3.77772	2.63385	1.51057	3.99703	2.58648	3.75073	2.20273	2.69048	2.35384	1.98991	2.8151	4.15501	2.84775	2.76651	3.55435	2.91229	2.35275	2.80345	2.92411	4.63978	1.88466	2.16309	3.88157	2.14255	1.86238	2.47794	4.40487	1.88008	4.65116	2.7618	4.50593	1.38487	2.78373	2.68855	2.42097	2.68757	3.26179	2.53982	3.36798	3.03181	3.59498	3.46396	4.00518	3.30251	3.29739	1.81547	3.45463
IGHV3-72	0.746667	0.328849	0.547495	0.302245	0.966767	0.427589	0.358367	0.332096	0.280007	0.261905	0.166304	0.336323	0.362551	0.473628	0.273823	0.276651	0.540428	0.0338639	0.128041	0.800986	0.334821	0.52303	0.226159	0.217865	0.252753	0.15712	0.372476	0.0339443	0.374883	0.228659	0.438789	0.23015	0.300395	0.0456552	0.35179	0.349162	0.2501	0.234144	0.338009	0.193715	0.27027	0.165673	0.489258	0.372247	0.557356	0.211361	0.311074	0.273564	0.322432
IGHV3-73	0.213333	0.77728	0.602245	0.431779	0.664653	0.669269	0.654409	0.800938	0.560015	0.380952	0.307023	0.672646	0.319898	0.322928	0.456371	0.313537	0.727499	0.575686	1.00832	0.21565	0.580357	0.60739	0.82925	0.404606	0.75826	0.42851	0.646932	0.62797	0.718525	0.406504	0.482668	0.391254	0.268775	0.486988	0.443561	0.209497	0.480192	0.468289	0.625317	0.430478	0.582121	0.778661	0.425441	0.465309	0.375891	0.237781	0.228121	0.273564	0.52971
IGHV3-74	3.09333	2.09268	1.61511	1.03627	1.45015	3.08608	1.99439	1.99258	2.14672	1.80952	1.70142	2.43834	1.55684	2.66954	3.15809	1.16193	2.12014	1.35455	1.90461	2.21811	2.5	2.93572	1.9412	2.05415	1.84149	2.08542	1.9408	1.61236	2.8741	2.61687	2.54498	1.86421	2.11858	2.52625	2.26369	2.5838	1.71068	1.59829	1.89285	2.04477	2.03742	1.62359	1.76558	1.44763	2.35904	2.11361	1.74202	1.81547	2.28006
IGHV3-9	1.73333	2.18236	0	0.949914	2.53776	2.19372	1.19975	2.48095	0	3.07143	0	1.62556	2.13265	2.04521	2.0628	3.28292	0	3.25093	1.5525	2.92668	4.08482	1.82217	0	0	0	2.34252	0	1.20502	0	0	0	3.24511	2.9249	0	1.77424	2.47905	3.0012	3.53253	1.90975	1.9802	0.623701	2.30285	0	3.82587	2.99417	1.53236	2.01161	2.46207	1.08245
IGHV3-NL1	0	0	0	0	0	0	0	0.0195351	0	0	0	0	0	0	0	0	0	0	0	0	0	0	0	0	0	0	0	0	0	0	0	0	0	0	0	0	0	0	0	0	0	0.0165673	0	0	0	0	0	0	0
IGHV4-28	0	0	0	0.0863558	0	0	0.0467435	0.0195351	0	0.047619	0.0255853	0	0	0	0.0182548	0.0184434	0.0207857	0.0677277	0.0160051	0	0	0.0337439	0.0188466	0.0311236	0.0180538	0	0	0	0.0312402	0.050813	0.0438789	0	0	0	0.0152952	0.0174581	0.020008	0.0101802	0.0169005	0	0.02079	0.0165673	0.0212721	0.0413608	0.0259235	0.0396301	0.0207383	0.0248694	0
IGHV4-30-2	0.346667	0.269058	0.328497	0.215889	0.966767	0.408998	0.732315	0.703262	0	0.380952	0.537291	1.1491	0.405204	0.452099	0.693684	0.461084	1.51736	0.270911	0.464149	0	0.178571	0.472414	0.395778	0.669157	0.740206	0	1.19584	0.39036	0	0	0.372971	0.437284	0.411067	0.547862	0.596513	0.157123	1.11044	0.855136	0.405611	0.516573	0.24948	0	0	0.320546	0	0.211361	0	0.994777	0.391525
IGHV4-30-4	0.773333	0.627803	0.739119	0.734024	0.906344	0.501952	1.9009	0.722797	0.0186672	0.452381	0.614046	0.616592	0.362551	0.710441	0.803213	1.06972	0.478071	0.101592	0.480154	0	0.669643	0.826725	0.791557	1.19826	0.938798	0.042851	1.17624	1.08622	0.0312402	0.0762195	0.899517	0.575374	1.42292	0.593517	1.48363	0.541201	0	0.956938	0.608416	0.430478	0.602911	0.0497018	0.0425441	0.827215	0.505509	0.673712	0.394027	0.721214	1.31276
IGHV4-31	1.49333	3.61734	4.81796	2.76339	2.47734	2.13794	1.5737	3.04747	2.40806	2.2381	0	0.476457	0.298571	1.16254	1.67945	1.77056	2.41114	2.57365	1.84059	0.246457	1.69643	2.02463	3.99548	0.902583	3.50244	0.942722	1.9604	3.92057	1.53077	2.43902	1.46994	2.20944	1.94466	2.14579	1.45304	2.06006	1.66066	2.11748	2.38296	2.62591	1.47609	3.67793	0.638162	1.34423	1.98315	1.20211	1.6798	1.74086	2.37218
IGHV4-34	3.68	4.15546	6.37832	4.31779	3.44411	4.36884	2.05672	2.14886	6.60818	4.47619	3.86337	3.02691	5.43826	4.00431	5.0931	3.87311	3.15943	5.04572	2.38476	3.82009	4.08482	4.84225	9.29137	3.64146	2.94277	3.02814	3.21506	3.54718	5.09216	5.30996	4.25625	4.37284	4.82213	6.43738	4.74151	3.29958	2.84114	4.63199	5.91516	3.48687	6.19543	6.22929	6.63689	4.529	4.48477	2.68164	2.88262	2.51181	2.69461
IGHV4-38-2	1.76	1.58445	0.0273748	1.77029	2.53776	0	4.75226	0.0195351	0	1.14286	1.53512	4.0639	3.34826	3.98278	0.0182548	0	0	2.70911	0	4.15896	2.12054	3.34064	0	2.34983	1.76927	0	0	0	0.0624805	0	1.97455	0	0	0	0	0	0	0	2.16326	1.9802	1.70478	0	1.93576	1.28218	2.11277	1.88904	3.96101	0.0248694	0.0230309
IGHV4-39	7.52	3.37818	6.59732	2.89292	0.060423	7.39914	9.37987	7.24751	11.4616	4.54762	9.28745	6.47422	5.99275	0.193757	8.25119	7.28513	10.1226	7.89028	7.73047	5.45287	4.04018	3.89742	9.46099	11.5624	4.15237	9.75575	8.09645	6.50034	9.68447	10.1372	3.55419	10.4948	7.06719	10.3181	7.20404	7.41969	8.06323	6.56622	7.62211	7.10288	10.4158	7.10736	3.21208	7.61038	7.62152	7.78071	10.6387	6.56553	7.80746
IGHV4-4	0.986667	0.956652	0.903367	1.5544	1.20846	1.17122	1.15301	1.54327	1.00803	0.428571	0.690802	1.20516	0.85306	1.0549	1.11355	0.885282	1.72521	1.15137	1.20038	0.893407	1.16071	1.31601	0.735017	1.85185	0.938798	1.29981	0.411684	1.13714	1.18713	2.08333	1.16279	2.20944	1.02767	1.26313	1.2848	0.64595	1.19048	0.946758	1.36894	0.49505	1.08108	1.04374	1.25505	1.17878	1.03694	1.36063	0.871008	1.36782	1.49701
IGHV4-59	4.93333	4.99253	4.16096	6.51986	3.20242	6.97156	2.0723	2.53956	3.62143	2.28571	2.94231	3.08296	2.53785	3.01399	4.85579	2.85872	4.63521	3.11548	2.43278	2.1565	2.63393	3.15505	5.27704	2.42764	4.15237	3.51378	5.72437	2.42702	2.46798	8.07927	0.987275	6.39816	2.83004	4.3068	2.67666	2.09497	2.59104	5.17154	2.68717	4.64916	2.37006	4.78794	3.25463	2.28518	3.39598	2.54954	2.3849	2.63616	6.4947
IGHV4-61	1.46667	0.239163	1.34136	0.388601	1.08761	0.316044	0.981614	0.996288	0.653351	0.952381	0.460535	2.85874	0.831734	0.925727	0.438116	3.00627	2.28643	0.778869	0.640205	2.03327	0.803571	1.23165	2.11082	2.91005	0.52356	0.97129	0.39208	0.916497	0.999688	0.0254065	2.76437	0.345224	3.24111	0.639172	2.09544	0.698324	1.19048	0.386847	1.48724	0.667241	2.14137	0.530152	1.89321	0.734154	1.37395	0.383091	1.01618	1.44243	0.506679
IGHV5-10-1	1.17333	0	1.50561	0.906736	0	0.966722	1.01278	0	2.01605	0	2.04682	0.700673	1.66347	1.31324	1.36911	0	1.91228	0	0.416133	0.246457	0	0.539902	2.4689	2.16309	2.1484	1.01414	1.4899	0.577054	1.12465	1.77846	1.68934	0	0	1.35444	0.902417	0.907821	1.5006	0	0.321109	1.57124	0.769231	0.944334	2.91427	0	0	0.792602	0	1.81547	2.57946
IGHV5-51	4.69333	4.81315	3.53134	4.05872	4.04834	2.78862	2.53973	2.48095	5.0588	3.71429	3.59473	4.7926	3.45489	4.19806	3.12158	2.74806	4.13635	3.01388	3.40909	4.06654	3.81696	3.71183	2.82699	4.26393	4.08016	3.64234	3.35228	2.32519	3.15526	3.70935	3.42255	3.01496	2.64032	3.07411	1.86601	3.56145	3.45138	3.20676	5.49265	3.3362	3.1185	3.67793	3.97788	2.82287	2.94232	3.88375	5.14309	3.63094	3.15523
IGHV6-1	1.76	1.19581	2.18998	2.24525	3.92749	1.76613	1.85416	4.57121	1.66138	1.92857	1.11296	1.23318	1.3649	1.42088	1.93501	0.959056	1.746	1.55774	2.46479	2.34134	1.91964	1.68719	0.697324	1.08932	1.85954	1.37123	1.54872	1.78208	2.21806	1.47358	1.86485	0.851554	1.78656	1.18703	2.17192	1.53631	0.95038	0.610811	2.75477	0.77486	1.35135	1.45792	3.70134	2.59539	1.17952	1.41347	1.90792	1.66625	1.22064
IGHV7-4-1	0	0	0	2.33161	0	0	0	0	0.0746687	0	0	0	0	0	0.0182548	0.0184434	0	0	0	0	0	0	1.31926	0.0466853	1.60679	0	0	0	0	0	0	0.023015	1.83399	0	1.5907	0.0174581	0.020008	0	0.118303	1.54972	0.04158	0	0.0212721	0.0103402	0.0129618	1.47952	0	0.0497389	1.31276
Kappa chain
SUBJECT_ID	75	76	84	85	86	90	91	92	93	94	95	96	97	98	99	100	101	102	103	104	105	106	117	118	119	120	121	126	127	128	130	131	132	133	134	135	136	137	138	139	140	141	145	146	147	148	151	176	188
IGKV1-12	1.57978	1.82932	1.67264	1.98675	1.90518	1.5999	1.81036	1.7091	1.83928	1.61411	1.51558	2.08066	1.53822	2.04555	1.36716	1.24827	1.43343	1.96126	1.79576	1.87755	1.60019	1.52051	1.3405	1.47994	1.64003	1.63668	1.79162	1.68099	1.5853	2.01243	1.73246	1.6513	1.33152	1.59827	1.42048	1.54409	1.9433	2.2733	1.48041	1.49059	1.46188	1.74691	1.82196	1.85733	1.57363	1.45174	1.84332	1.65173	1.59056
IGKV1-13	0.0263296	0.566441	0.0325839	0	0	0.0427455	0.122897	0	0.0123442	0.942041	0	1.20489	0.0240346	1.22046	0.00534045	0.797503	0.0392722	0.0721935	0.0153484	1.06122	0.0321647	1.54816	0.0582826	0	0.864405	0.0168152	0.0361421	0.00627235	0.0270222	1.82746	0.00766577	0.821459	0.0295893	1.45391	0.859496	0.0248047	0.01772	0.0144566	0	0.0130183	0.0252048	0.0144373	0.0249584	0	0.884585	0	0.046864	0.0166003	0.94554
IGKV1-16	0.824996	0.687158	0.923211	0.627997	0.775366	0.519052	1.32823	0.442008	0.641896	0.965018	0.662363	0.847883	0.576831	1.01418	0.955941	0.670365	0.935986	0.649741	0.547427	0.606414	0.578964	0.840429	0.647585	0.761894	0.85506	0.689423	0.738331	0.602145	0.82868	0.510506	0.536604	0.578374	0.633211	0.773355	0.988163	0.737939	0.637921	0.936066	0.585279	0.572805	0.611216	0.714647	0.549085	0.925225	0.838028	0.735883	0.609232	0.680611	0.747636
IGKV1-17	0.728454	0.427152	0.553926	0.67367	0.509526	0.744993	0.307241	0.642386	0.77151	0.321673	0.65675	0.903665	1.31389	1.36657	0.93992	0.485437	0.71999	0.649741	0.798117	0.979592	0.611129	0.326219	0.712343	0.696119	0.509298	0.650188	0.624742	0.583328	0.684561	0.562297	0.881564	0.469405	0.668718	0.763044	0.648482	1.11001	0.649734	0.639705	0.571507	0.76157	0.598614	0.382589	0.615641	0.732613	0.470227	0.685823	0.726392	0.821713	0.762296
IGKV1-27	0.798666	0.798589	1.28163	1.30167	1.15197	0.940401	0.680658	0.789722	0.894951	1.17755	0.976705	0.568974	1.60231	1.315	0.897196	0.710818	1.46616	0.950547	0.736724	1.20117	0.868446	0.76855	0.990804	0.997588	1.20549	0.773499	1.07394	1.46773	1.50423	0.865641	0.528938	0.729254	1.68067	1.19097	1.158	1.36426	1.28766	1.24688	1.39778	0.917789	1.11531	0.895113	0.923461	0.660384	0.605242	0.861033	0.734203	1.43592	1.17276
IGKV1-33	3.03669	3.19435	3.28011	3.66522	4.09836	3.56009	3.62545	2.58722	2.97494	3.19949	3.67668	3.83221	3.47701	3.79888	3.38051	3.51364	5.11847	3.24871	2.44551	3.89504	3.48183	2.07896	3.16021	3.58474	3.33146	3.25094	3.97563	3.7195	2.62115	2.84108	2.95132	2.90863	3.28441	4.14518	3.45342	2.97656	4.27053	4.82851	3.16739	3.17646	2.67171	2.53375	2.96173	3.19529	2.13232	4.01482	3.56167	2.97975	3.04918
IGKV1-39	13.8055	16.2039	12.9793	17.3327	17.0137	13.532	12.162	12.5589	16.8621	13.786	15.2905	14.375	13.7158	15.3846	12.3258	14.7538	16.0034	14.535	12.862	14.2624	15.3828	13.7786	18.5209	13.1386	11.3634	13.766	14.7563	14.7275	12.3131	13.8503	13.0701	13.7385	11.3919	14.1472	13.9681	14.3681	13.6267	15.0204	12.284	14.9775	12.0794	17.2815	14.2928	12.647	9.95856	13.1708	10.8725	12.5747	11.5077
IGKV1-5	10.4002	8.08803	9.56881	9.32861	8.97209	8.8361	9.58593	7.63201	8.3323	8.86898	8.24586	9.08685	9.04502	10.202	8.21362	12.6098	8.35188	8.90386	10.6978	10.4257	8.81312	11.3624	12.0451	10.5185	16.1106	9.58466	9.14911	8.70602	7.66529	15.3448	7.75776	7.5943	8.10747	7.46546	12.3057	8.57621	7.64324	9.50161	10.2114	6.77602	9.75425	13.2318	9.64226	8.87391	12.0443	6.40268	7.75599	9.53685	9.21352
IGKV1-6	0.96542	0.427152	0.49962	0.662252	0.553833	0.677821	0.661751	0.459689	0.660412	0.614625	0.62307	1.27182	1.34594	0.88526	1.30841	0.647249	0.54981	0.625677	0.593472	0.734694	0.329688	0.917837	0.99728	0.690638	0.752266	0.885601	0.614416	0.627235	1.39614	0.717668	0.758911	0.595138	0.52669	0.572283	0.710242	0.775146	0.472534	0.715602	0.853818	0.624878	0.548204	0.519743	0.549085	0.588154	0.987011	0.585703	0.827931	0.854914	1.0335
IGKV1-8	0.131648	0.195004	0.760291	0.251199	0.310146	0.213727	0.439592	0.51273	0.462906	0.471021	0.303115	0.49088	0.120173	0.266437	0.22964	0.150254	0.320723	0.324871	0.204645	0.338192	0.241235	0.171403	0.161896	0.241175	0.210261	0.235413	0.382074	0.533149	0.37831	0.229358	0.352626	0.729254	0.189372	0.139204	0.10808	0.192236	0.1772	0.444541	0.454452	0.123674	0.359168	0.129936	0.665557	0.309555	0.19554	0.15018	0.179645	0.423307	0.285861
IGKV1-9	2.53642	2.54434	3.96437	2.40923	2.50332	3.63337	2.54774	2.68152	2.61696	3.30289	2.11058	4.05534	2.05896	3.36055	2.86782	2.14979	3.08941	3.02009	3.29479	1.9242	2.83853	2.10107	2.13055	2.44464	2.9016	2.97629	2.57125	3.04836	3.1706	3.56614	2.39939	2.55658	3.18381	3.06764	3.01081	2.6727	2.05552	2.38896	2.74737	2.60366	2.35035	2.56984	2.72047	2.70001	2.66307	3.64938	4.10841	3.16235	2.8806
IGKV1-NL1	2.19414	0	0	2.64901	2.94639	0	2.36812	0	0	0	0	0	0	0	0	0	0	0	0	0	0	0	0	0	0	0	0	0	0	0	0	0	0	0	0	0	2.37448	0	0	0	0	0	2.37105	0	1.29429	2.07749	0	1.91733	0
IGKV1D-12	0.517816	0.278577	0.477897	0.593743	0.487373	0.48852	0.354509	0.453795	0.487594	0.0919065	0.303115	0	0.4166	0.249248	0.437917	0.0693481	0.543265	0.601612	0.332549	0.466472	0.48247	0	0.524543	0.553607	0.28502	0.42038	0.237505	0.420247	0.558458	0	0.268302	0.176027	0.254468	0.309342	0.211014	0.558105	0.980508	0.632477	0.234111	0.566296	0.504096	0.577492	0.424293	0	0.0977699	0.370445	0.835742	0.448207	0.190574
IGKV1D-13	0.0526593	0.148575	0.0434452	0.0114181	0.0443066	0.0671715	0.0756287	0.0942951	0.0123442	0.166581	0.106652	0.211971	0.0480692	0.18049	0.0267023	0.184928	0.0196361	0.096258	0.0204645	0.221574	0.0884529	0.248811	0.161896	0.021925	0.331745	0.0392355	0.0981	0.00627235	0.0360295	0.355135	0	0.159262	0.0650965	0.113425	0.303654	0.074414	0.118133	0.101196	0.00688563	0.0390549	0.0441084	0.129936	0.0499168	0	0.200196	0.010012	0.070296	0.0913015	0.131936
IGKV1D-16	0.307179	0.0835732	0.119474	0.0570907	0.155073	0.177088	0.11817	0.100189	0.0740649	0.149348	0.0561325	0.06136	0.152219	0.636012	0.0480641	0.104022	0.130907	0.120322	0.1586	0.058309	0.096494	0.0552914	0.110089	0.0931813	0.0280348	0.151337	0.0722842	0.0250894	0.0720591	0.0147973	0.0536604	0.0670578	0.0650965	0.154671	0.0308801	0.248047	0.0649734	0.195164	0.0275425	0.169238	0.220542	0.0433119	0.0499168	0	0.03259	0.110132	0.124971	0.0664011	0.109946
IGKV1D-17	0	0	0	0	0	0	0	0	0	0	0	0	0	0	0	0	0	0	0	0	0	0	0	0	0	0	0	0	0	0	0	0	0.0118357	0	0	0	0	0	0	0	0	0	0	0	0	0	0	0	0
IGKV1D-43	0	0.0464296	0.0434452	0	0.0443066	0.0305325	0.00472679	0.0235738	0.0185162	0.0344649	0.022453	0	0.00801154	0.0171895	0.0213618	0.011558	0.0261814	0	0	0	0.00804117	0.00552914	0.00647585	0.0274063	0.0280348	0.0616557	0	0.0752681	0.0360295	0.00739864	0.00766577	0	0.0473429	0.0257785	0	0.0310058	0.0295334	0.0252991	0.00688563	0	0.0126024	0	0.0166389	0	0	0.0700841	0.0156213	0.0166003	0.00732977
IGKV1D-8	0.0438827	0.0835732	0.108613	0.0799269	0.0221533	0.0305325	0.0661751	0.141443	0.117269	0.0631857	0.0729722	0.0557818	0.00801154	0.0859476	0.0747664	0.00577901	0.071999	0.228613	0.0306968	0.116618	0.0241235	0.0442331	0.0971377	0.065775	0.0373797	0.0672608	0.0516316	0.125447	0.0630517	0.0517905	0.0919893	0.134116	0.08285	0.0206228	0.0205867	0.0992187	0.0590667	0.0831255	0.0206569	0.0520732	0.138626	0.021656	0.0415973	0	0.0232786	0.0350421	0.0624854	0.0332005	0.0806274
IGKV2-24	0.140425	0.0557155	0.184642	0.0799269	0.0443066	0.12213	0.122897	0.165017	0.117269	0.0459532	0.112265	0.167345	0.10415	0.111732	0.138852	0.0577901	0.104726	0.0601612	0.0972066	0.0466472	0.0804117	0.0829371	0.129517	0.0712563	0.158864	0.117706	0.0619579	0.125447	0.0540443	0.0665877	0.107321	0.0502934	0.130193	0.18045	0.16984	0.173633	0.135854	0.169865	0.11017	0.0846189	0.132325	0.0794052	0.0915141	0.089427	0.139671	0.12515	0.124971	0.124502	0.0732977
IGKV2-28	6.52975	6.94586	6.91865	6.58826	8.55117	5.59355	5.43581	4.8562	6.61647	5.25016	6.87061	5.25464	5.50393	5.52643	6.73965	6.48983	6.25736	6.76212	5.09567	8.13994	8.63622	7.39799	4.86336	6.64876	7.00869	5.59946	5.50909	6.27235	7.09782	4.37999	8.03373	7.82062	5.98887	7.01691	6.45908	6.23217	7.72593	6.29224	5.90787	7.28373	6.40832	4.95921	6.9218	6.59352	7.75641	7.42891	7.59197	5.12118	6.69208
IGKV2-29	0	0	0.0217226	0	1.12982	0	1.33296	0.0176803	0.0185162	0.0114883	0.00561325	0.0334691	0.0240346	0.034379	0.0694259	0.0346741	0.0327268	0.0360967	0.0102323	0.0466472	0.00804117	0.0497622	0.0194275	1.36483	0.00467246	0.0280253	0.00516316	0.00627235	2.11674	0	0.00766577	1.66806	0.0355072	0.0154671	0.00514668	0.00620117	1.36444	0.00361415	1.16367	0.0195274	0.0126024	0.0505306	0.00831947	0.0034395	1.62019	0.00500601	0.023432	0	0.0219893
IGKV2-30	1.40425	1.27217	1.33594	1.40443	1.59504	1.7831	2.62337	1.90948	1.37637	0.654834	1.50435	1.45033	1.2498	1.22046	1.47397	1.13269	1.62325	1.19119	1.23299	1.46939	1.26246	1.80803	1.65782	2.14317	1.73816	1.53579	1.67286	0.947124	2.49505	1.42794	2.05443	2.53982	2.42632	1.66014	1.50798	1.69292	2.01418	1.57938	2.78868	2.47998	1.5879	1.43651	1.40599	2.00523	2.8167	1.99239	1.66367	1.30312	1.50993
IGKV2-40	0.315956	0.371437	0.412729	0.30829	0.354453	0.519052	0.538854	0.330033	0.530799	0.350393	0.443447	0.435098	0.504727	0.292222	0.518024	0.514332	0.510538	0.397064	0.271155	0.501458	0.394017	0.331748	0.660536	0.652269	0.476591	0.414775	0.557621	0.420247	0.342281	0.362533	2.95899	0.695725	0.44384	0.582594	0.396294	0.446484	0.797401	0.332502	0.337396	0.397058	0.529301	0.635241	0.324459	0.584715	0.665767	0.936123	0.421776	0.423307	0.285861
IGKV2D-26	0.00877655	0.00928591	0	0	0	0	0.00945358	0.0117869	0.00617208	0.0172325	0.0112265	0.0167345	0.0160231	0	0.0427236	0.00577901	0.0392722	0.0120322	0.00511614	0.0116618	0.00804117	0.0110583	0.0518068	0.021925	0.00467246	0	0.0103263	0.00627235	0.0180148	0.0147973	0	0.00838223	0	0.0051557	0.0102934	0.00620117	0.01772	0.00722831	0	0	0.0126024	0.021656	0.00831947	0.0034395	0.0139671	0.015018	0.00781067	0.00830013	0
IGKV2D-29	0.860102	0.677872	0.727707	0.570907	0.376606	0.873229	1.3944	1.00189	0.808542	0.718019	0.892506	0.474145	0.977407	0.507091	0.977303	0.670365	0.883624	0.854289	0.890208	1.22449	0.989064	0.464448	0.945473	0.723526	0.640127	0.672608	0.402726	0.671141	1.06287	0.0369932	0.74358	0.704107	1.24275	1.20128	0.874936	1.09141	0.897815	0.784271	0.240997	0.852698	0.888469	0.945644	0.915141	0	0.740258	1.13636	0.382723	0.722112	0.710987
IGKV2D-30	0.0175531	0.0742873	0.0217226	0.0228363	0.0886132	0.012213	0.0425411	0.0176803	0.00617208	0.183813	0.101038	0.0167345	0.0560808	0.0257843	0.0160214	0.011558	0.0654536	0.0120322	0.179065	0.0466472	0.0241235	0.138228	0.0323792	0.0164438	0.0280348	0.0392355	0.0154895	0.00627235	0.0180148	0.00739864	0.00766577	0.0502934	0.00591786	0.0257785	0.0102934	0.0496093	0.03544	0.0361415	0.055085	0.0390549	0.0126024	0.10828	0.0499168	0.006879	0.0512128	0.010012	0.109349	0.0664011	0.0366488
IGKV3-11	10.2773	11.366	11.3066	11.4296	10.3677	11.6023	10.1957	12.7416	12.2084	12.2236	12.5288	12.2051	10.9838	9.85819	12.4806	10.8819	10.106	13.1873	11.3629	13.2478	11.4989	11.0638	11.3845	12.7055	11.4569	12.5105	12.5981	12.2311	10.4666	11.6381	10.2875	11.8609	11.025	11.853	11.7602	11.1869	10.2008	11.7605	12.6351	5.03808	13.0372	10.3732	11.6389	11.4432	12.2911	10.3324	12.3174	14.1932	10.9067
IGKV3-15	12.7084	15.4518	13.9568	12.9824	14.2667	13.8251	14.0433	16.2659	13.5415	15.693	14.4092	12.9414	14.3647	12.6343	12.6195	12.8467	11.7555	15.8104	14.4122	11.7434	14.5384	14.6743	16.7465	13.6483	13.5268	13.7156	16.3414	14.2257	11.1511	14.0056	13.0165	15.6664	12.6405	13.5183	13.0057	15.6517	14.4123	13.3218	12.5043	14.268	14.8645	14.329	13.3361	14.9205	13.9904	13.2309	13.6765	16.0857	17.7454
IGKV3-20	15.6749	12.7496	11.8497	11.0185	10.1019	13.4099	12.7245	13.7612	11.7331	13.6653	12.6579	12.1158	14.9816	15.0322	12.3578	16.7476	13.5162	10.7689	11.056	9.98251	11.129	9.83081	10.5556	11.2256	11.1111	12.163	11.2454	12.3377	10.6107	11.5197	13.8521	11.7016	16.5641	12.9717	10.7669	11.652	13.4259	11.8111	13.0483	13.0053	12.2747	13.1885	13.4193	14.3393	13.4597	14.5475	15.2308	12.334	15.4365
IGKV3D-11	0.0351062	0.0371437	0.0325839	0.0114181	0.0443066	0.024426	0.0709019	0.0294672	0.0432045	0.0919065	0.0617457	0.0223127	0.00801154	0.0687581	0.106809	0.017337	0.091635	0.0240645	0.0255807	0.0116618	0.0402059	0.0331748	0.0647585	0.0274063	0.0186898	0.0448405	0.0361421	0.018817	0.0270222	0.0295946	0.0153315	0.0251467	0.0591786	0.0412456	0.0566135	0.0496093	0.0472534	0.0397557	0.0619707	0.0260366	0.0693132	0.0505306	0.607321	0.020637	0.00931142	0.010012	0.0859174	0.0996016	0.0366488
IGKV3D-15	0.605582	0.761445	1.19474	0.593743	0.731059	0.561798	1.26678	0.553984	0.783854	2.50445	0.690429	0.535505	1.04951	0.627417	0.838451	1.19048	0.392722	0.649741	0.818582	0.804665	0.522676	0.818313	0.725295	0.855076	0.490608	0.86318	0.552458	0.439064	0.486399	0.643682	0.360291	0.947192	0.787075	0.603217	0.761709	1.23403	0.962788	0.719216	0.48888	1.03495	0.604915	0.635241	0.790349	0.302676	0.707668	0.455547	0.601422	0.896414	0.776955
IGKV3D-20	0.307179	0.362151	0.391007	0.376798	0.509526	0.317538	0.529401	0.412541	0.246883	0.614625	0.533258	0.234283	0.432623	0.318006	0.405874	0.213823	0.379631	0.204548	0.276271	0.758017	0.337729	1.3657	0.330268	0.433019	0.186898	0.235413	0.139405	0.275983	0.37831	0.199763	0.14565	0.326907	0.556279	0.582594	0.18528	0.347265	0.348494	0.299975	0.234111	0.30593	0.321361	0.476431	0.440932	0	0.307277	0.410493	0.765446	0.672311	0.447116
IGKV3D-7	0.0614358	0.0742873	0	0.0228363	0	0.036639	0.023634	0.0707214	0.0925812	0.0804182	0.117878	0.0390472	0.0640923	0.0515685	0.0694259	0.023116	0.0523629	0.096258	0.0306968	0.104956	0.0804117	0.0552914	0.0518068	0.0493313	0.0420521	0.0336304	0.0722842	0.0376341	0.0540443	0.0295946	0.0383289	0.0586756	0.0355072	0.0824912	0.0411734	0.111621	0.03544	0.093968	0.0206569	0.0716006	0.0504096	0.0794052	0.0582363	0.0791085	0.0558685	0.0500601	0.0312427	0.0664011	0.0293191
IGKV4-1	12.9279	14.0217	15.1624	12.7312	9.96899	16.0234	13.2776	16.8553	14.9426	11.9766	14.3082	14.7599	14.0362	11.4138	17.9493	10.9108	15.1591	13.789	19.4464	13.4577	14.8199	15.9626	9.91452	13.8182	12.4988	16.6639	14.3329	15.4112	20.4738	12.6813	16.7804	12.8248	16.2149	13.5131	14.5188	14.4611	10.886	13.4627	16.0229	22.1051	16.5028	11.5859	11.9967	16.8673	11.1737	14.7277	14.3951	11.0392	11.4198
IGKV5-2	0.0877655	0.0650014	0.0434452	0.0456725	0.110767	0.085491	0.0189072	0.0294672	0.0555487	0.0287208	0.0841987	0.0446254	0.0400577	0.0687581	0.0267023	0.023116	0.0589082	0.0601612	0.0665098	0.0233236	0.0562882	0.0165874	0.0388551	0.0493313	0.0280348	0.0672608	0.0361421	0.0313617	0.0630517	0.0443918	0.0843235	0.0419111	0.0473429	0.0206228	0.0411734	0.0558105	0.0236267	0.0252991	0.0757419	0.045564	0.0504096	0.0721865	0.0665557	0.075669	0.0232786	0.0400481	0.0624854	0	0.0366488
IGKV6-21	0.0877655	0.0928591	0.108613	0.137018	0.221533	0.097704	0.0567215	0.0884017	0.0740649	0.103395	0.0392927	0.172924	0.112162	0.1633	0.0373832	0.11558	0.091635	0.0721935	0.153484	0.12828	0.048247	0.105054	0.0971377	0.180881	0.121484	0.0616557	0.216853	0.125447	0.108089	0.155371	0.0919893	0.0838223	0.159782	0.123737	0.226454	0.16123	0.21264	0.122881	0.206569	0.0520732	0.119723	0.173248	0.141431	0.175414	0.167606	0.135162	0.0781067	0.0747012	0.109946
IGKV6D-21	0	0.00928591	0.0217226	0.0456725	0.0443066	0.0183195	0.0330875	0.053041	0.0185162	0.0172325	0.00561325	0.0334691	0.0400577	0.0171895	0.0320427	0	0.0589082	0.0240645	0.035813	0.0816327	0.048247	0.0221166	0.0647585	0.0493313	0.00467246	0.0280253	0.0206526	0.0564511	0.0360295	0	0.0153315	0.0167645	0.08285	0.0618684	0.00514668	0.037207	0.0472534	0.0903538	0.0481994	0.0260366	0.0252048	0.00721865	0.0582363	0	0.00931142	0.030036	0.0546747	0.0581009	0.0146595
Lambda chain
SUBJECT_ID	75	76	84	85	86	90	91	92	93	94	95	96	97	98	99	100	101	102	103	104	105	106	117	118	119	120	121	126	127	128	130	131	132	133	134	135	136	137	138	139	140	141	145	146	147	148	151	176	188
IGLV1-36	1.11324	0.783112	0.549813	0.383142	1.07914	0.300915	0.768435	0.798334	0.955646	1.34667	0.981417	0.825107	0.553863	0.996148	0.581528	0.771995	0.709108	0.748809	0.337765	0.710795	1.07461	0.525407	1.08086	0.988514	0.793799	1.01784	0.641781	0.454545	0.818368	0.734322	1.11803	0.893404	0.793371	0.577057	0.722715	0.532117	1.01709	1.19262	1.01042	0.774527	0.661994	0.753012	0.817105	0.748621	0.351936	0.640095	0.451184	0.653595	0.923869
IGLV1-40	11.9151	15.9517	12.7996	14.5594	14.3885	13.7097	9.54633	13.5832	11.5093	11.0042	14.7052	10.7411	15.9651	15.0086	14.5268	17.716	15.6161	12.1988	9.9461	16.8814	15.7238	14.222	16.9611	12.3329	14.4191	13.2222	15.9136	11.9182	16.9584	15.4942	16.5469	14.3679	17.0663	16.2869	16.9335	16.1029	15.297	15.1089	18.1667	21.419	13.3437	22.1386	19.7876	17.5827	17.3526	16.0816	12.182	14.6732	18.2318
IGLV1-44	6.29675	6.99694	7.16956	8.88192	9.35252	5.97015	8.68923	5.58834	6.64797	7.32974	8.17312	7.16075	8.01717	7.76996	6.44242	4.51218	6.96502	5.77263	7.16493	7.80394	6.38686	6.75831	5.40428	9.48032	8.16212	6.87282	7.60969	5.80909	4.45556	5.91864	6.72417	8.88508	6.80536	8.67575	6.88867	13.0369	6.63722	8.77132	5.5	8.07994	6.80166	8.417	9.87335	9.48582	9.73928	4.87	7.26908	5.51198	4.80646
IGLV1-47	4.9052	5.83929	5.32219	7.52351	9.11271	4.89889	5.5416	4.75529	6.76223	5.75221	6.47575	6.71873	5.58017	6.72068	4.31015	4.44563	4.85345	5.77263	3.75853	5.53828	4.93715	5.31884	5.57057	7.04199	4.38924	4.33307	6.09037	5.31818	5.25119	4.40593	5.54225	8.53017	4.36354	6.36753	5.21453	4.70037	4.62048	4.9577	6.35417	5.24957	4.69886	7.21218	3.64973	4.93499	5.25749	5.52329	4.41158	3.94336	5.25085
IGLV1-51	1.89598	1.90671	1.82538	3.1348	2.57794	2.68416	1.62554	3.1702	2.86694	2.5202	2.8075	2.37218	2.11853	3.2408	3.40935	2.58219	1.67034	1.62015	1.50198	2.39893	2.54461	2.35353	3.18021	2.33478	2.43743	2.49128	2.84217	2.25455	1.18209	1.98267	3.41798	3.72047	2.72391	3.53199	3.31168	2.53389	2.57468	2.91915	5.04167	2.19927	2.20665	2.66064	1.36184	2.22616	2.75803	2.82434	2.87003	2.14597	3.94106
IGLV10-54	0	0.272387	0.703761	0.417973	0	0.156476	0.236442	0.138841	0.197362	0.288573	0.20111	0.486224	0.0830795	0.332049	0.0570125	0.119792	0.252127	0.108918	0.194035	0.725603	0.314274	0.100763	0.280607	0.348334	0.130743	0.00969368	0.0654879	0.0909091	0.295522	0.0587458	0.638876	0.220291	0.590621	0.00994926	0	0.506778	0.0116239	0.201082	0.09375	0.344234	0.103842	0.301205	0.190658	0.34476	0.193924	0.0857859	0.551448	0.0762527	0.116945
IGLV2-11	6.71421	7.49064	6.70772	7.21003	3.71703	2.91286	7.77302	5.83131	5.08985	6.3486	4.22331	1.79755	4.92938	5.44561	6.57925	4.61866	7.422	5.32335	5.04492	4.44247	4.70397	5.00936	5.32114	5.45095	4.31453	6.37844	1.41454	4.89091	7.5699	2.46732	6.27695	4.52821	6.32934	3.63148	2.11326	6.63879	4.44031	1.54625	5.79167	4.46548	4.59502	1.58969	5.36565	4.91529	6.41385	4.15732	4.8753	6.10022	7.26231
IGLV2-14	15.7767	14.5386	16.5164	14.4549	13.729	14.2393	14.8958	14.5436	12.8493	13.6591	10.2486	13.9531	9.60953	13.9195	13.1015	12.0325	14.6391	13.9006	11.0959	13.0757	14.4059	15.0785	10.6735	14.6112	12.9343	14.3757	14.0668	14.9455	17.1857	14.4368	11.7553	12.8626	13.0994	12.1281	14.3171	11.7699	14.4252	10.8445	13.5312	13.712	14.8235	10.8601	11.7255	15.1497	11.5349	12.2278	12.9716	13.0174	16.3139
IGLV2-18	1.79162	0.391556	0.461843	0.522466	0.479616	0.228695	0.236442	0.0578503	0.353173	0.346287	0.386131	0.427287	0.48463	0.464869	0.604333	0.385998	0.520013	0.381212	0.215595	0.547905	0.344688	0.62617	0.530035	0.762568	0.504296	0.746413	0.419122	0.536364	1.18209	0.587458	0.5111	0.685351	0.38787	0.378072	0.85994	0.215381	0.133674	0.353626	0.364583	0.401606	0.207684	0.736278	0.653684	0.788022	0.531495	0.316748	1.44128	0.294118	0.12864
IGLV2-23	13.3067	14.3173	8.31317	15.465	14.8082	18.7169	13.3146	14.4394	16.6615	20.8734	17.2874	15.8096	12.9604	12.2725	15.3478	18.9006	14.1034	21.3887	19.6766	19.3988	15.7948	15.3807	13.916	13.9522	17.2675	15.5487	13.9489	13.5273	13.5258	18.4315	15.333	15.0655	10.7105	11.9192	15.3325	13.9744	11.4669	16.0727	9	12.402	17.5363	15.328	12.8422	12.1454	16.5194	14.2207	16.7064	9.55338	11.5776
IGLV2-8	7.84484	3.45591	5.76204	2.29885	4.13669	4.18873	4.47761	4.76686	4.90288	1.75067	2.26852	4.34654	3.2401	5.19325	4.42417	3.8866	3.93949	4.04357	1.41574	3.99822	3.64964	8.34893	2.4735	2.88081	4.46395	3.92594	2.47544	4.1	6.81973	4.62623	3.49784	2.92498	2.97955	3.06437	3.42146	4.21893	3.15006	4.83289	3.64583	3.82482	4.50415	2.10843	5.16138	2.85658	4.48179	5.21974	5.17609	3.30065	4.24512
IGLV3-1	5.63576	5.17535	4.83835	3.06513	3.95683	3.6832	2.91119	6.17841	5.02753	3.69373	3.84523	6.77766	3.78012	4.80808	3.76283	3.91322	5.89348	4.47924	6.38879	4.17592	5.08921	4.41198	3.54396	4.6319	6.39709	7.10547	5.37001	7.62727	2.93248	6.21237	2.69925	4.36911	4.75141	4.18864	5.52557	4.58634	5.20167	4.20885	4.55208	7.12373	5.63344	5.35475	4.97072	3.94996	4.6829	5.04817	2.9703	11.5686	4.31528
IGLV3-10	2.41781	1.5492	0.505828	0.243817	0.479616	2.88878	2.98507	3.60986	2.10865	0.73105	0.321776	1.60601	0.844641	0.996148	1.89282	0.5191	0.709108	3.21307	0.352138	1.46602	2.13909	1.40348	1.43421	1.34626	0.532312	1.82241	1.75508	2.08182	0.613776	1.6302	1.69302	1.19936	0.863893	1.82071	0.128076	1.2036	2.00511	1.67106	2.05208	1.09964	1.72638	0.619143	2.00191	0.167455	0.617683	2.4548	1.17809	3.28976	1.19284
IGLV3-12	0.104366	0.0170242	0	0	0	0.0240732	0	0.0347102	0.0103875	0.0192382	0.00804441	0.0147341	0.0138466	0.013282	0.022805	0.0665513	0.0472739	0.0272294	0	0	0.0101379	0.0503815	0.0207857	0.0470721	0.0466941	0.155099	0.0654879	0.00909091	0.0454649	0.0293729	0	0	0	0.0198985	0.0274449	0	0.0406835	0.0138677	0.0625	0.0573723	0	0.0502008	0	0.00985028	0.0215471	0.079187	0.0250658	0.0108932	0.0233891
IGLV3-16	0.0173943	0.119169	0.131955	0	0	0.060183	0.147776	0.312392	0.0934871	0.0192382	0.104577	0.0884043	0.0969261	0.0664099	0.102623	0.159723	0.110306	0.0408441	0.0790514	0	0.081103	0.0791709	0.0519642	0.112973	0.0560329	0.145405	0.104781	0.127273	0.159127	0.132178	0	0.0489536	0.176305	0.0298478	0.0914829	0.0633473	0.0639312	0.0346693	0.0520833	0.0478103	0.0259605	0.083668	0.0272368	0.0197006	0.0215471	0.0461924	0.0250658	0.043573	0.0233891
IGLV3-19	2.10471	2.29826	4.06862	2.96064	2.8777	2.14251	1.47776	2.05947	2.78384	1.7122	1.88239	1.66495	1.91083	1.58056	2.09806	1.65047	2.26915	2.50511	2.45778	2.07315	1.65247	1.65539	1.94346	2.92789	1.89578	2.88872	2.54093	2.34545	1.90952	4.34719	1.94857	1.86024	2.12447	2.7062	2.51578	1.40631	1.6564	2.87755	3.63542	2.07497	1.7134	2.81124	2.80539	3.03388	2.26963	2.85073	2.64444	1.49237	1.62554
IGLV3-21	3.61802	6.06061	6.04794	4.0404	4.85612	7.55898	10.7138	7.55525	4.34195	7.36822	7.05494	6.68926	11.0634	6.76053	8.6545	10.6482	6.90199	5.81348	7.20805	2.85799	6.14355	4.83662	7.75307	6.38298	5.12701	5.41877	9.86248	9.35455	5.38759	6.15362	2.843	4.13658	9.69676	8.0191	5.26027	7.43697	9.31071	4.22965	4.98958	6.62651	6.581	3.43039	6.63217	8.12648	4.0724	7.78012	8.77303	10.1416	8.26804
IGLV3-22	0	0.0680967	0	0	0	0	0	0	0.0415498	0.0577145	0.136755	0.0147341	0	0.0531279	0	0.0133103	0.015758	0.0136147	0.0359324	0.0444247	0.0101379	0	0.0207857	0.00941442	0.0280164	0.00969368	0.0785855	0.0272727	0	0.0440593	0.0159719	0.0122384	0.00881523	0.0895433	0	0.0126695	0.0116239	0.048537	0.0104167	0.00956206	0	0	0.0272368	0.0197006	0	0.00659892	0	0.0108932	0.0233891
IGLV3-25	3.70499	5.73715	4.59644	3.90108	3.95683	4.14059	3.22152	3.81812	5.82736	5.46364	5.92873	6.91027	4.74938	3.42675	4.97149	4.41901	5.20013	3.37645	10.7222	4.324	5.07908	3.793	4.69757	4.54717	6.18229	3.56727	4.55796	4.87273	2.95522	3.99471	5.38253	4.44254	3.46439	3.69118	5.27857	2.60991	5.66082	5.27666	3.70833	3.26066	3.51765	4.4344	2.77816	4.14697	4.08676	3.74819	3.23349	5.38126	2.38569
IGLV3-27	0.278309	0.663943	0.747746	0.626959	0.779376	1.03515	0.472883	0.717344	0.97642	1.44286	0.94924	0.736703	0.650789	0.491433	1.14025	0.798616	0.535771	0.381212	0.560546	0.444247	0.709651	0.590183	0.924964	0.57428	0.6257	0.329585	0.681074	0.490909	0.522846	0.66089	0.798594	0.636397	0.617066	0.596956	0.933126	0.342075	0.418459	0.658716	0.854167	0.516351	0.791796	0.736278	1.14395	0.591017	0.617683	1.02943	1.07783	0.294118	0.596421
IGLV3-9	0.800139	0.442629	0.725753	0.208986	0.29976	0.674049	0.753657	0.590073	0.550535	0.0961908	0.193066	0.47149	0.276932	0.717227	0.31927	0.399308	0.409707	0.476515	0.55336	0.399822	0.52717	0.827695	0.405321	0.254189	0.382891	0.494378	0.248854	0.709091	0.250057	0.778382	0.303466	0.403867	0.20275	0.457666	0.32019	0.481439	0.726491	0.617113	0.572917	0.965768	0.571132	0.301205	1.04862	0.187155	0.280112	0.884255	0.551448	0.43573	0.374225
IGLV4-3	0	0	0	0	0	0.0120366	0.0295552	0	0	0.0192382	0.0160888	0	0	0	0	0	0.015758	0	0	0	0	0	0	0	0	0	0	0	0	0	0	0	0.0176305	0	0	0.0126695	0.0116239	0.00693385	0	0	0.0129803	0	0.0272368	0	0	0.0263957	0	0.0217865	0
IGLV4-60	0.0695773	0.0851209	0.219925	0.104493	0.119904	0.4935	0.0591104	0.161981	0.457048	0.21162	0	0.427287	0.166159	0.185948	0.13683	0.146413	0.0472739	0.285909	0.337765	0.0740412	0.33455	0.230315	0.1455	0	0	0.979062	0.222659	0.0363636	0.0681973	0.102805	0.111803	0.208053	0.334979	0.228833	0.292745	0.190042	0.215041	0.110942	0.34375	0	0.142783	0.301205	0.0817105	0	0	0	0.187993	0.305011	0
IGLV4-69	1.39155	1.51515	2.08929	1.91571	2.27818	1.4805	2.7043	2.17517	3.01236	2.05848	3.0971	2.32798	1.8416	1.42117	2.42873	1.90337	1.48125	1.79714	2.52964	2.01392	1.74371	1.56902	3.13864	2.41009	1.97049	1.47344	2.20039	1.40909	2.04592	1.30709	3.27424	2.04381	1.9658	2.7261	2.23218	1.68504	2.75485	3.33518	2.38542	1.13788	3.28401	2.40964	1.21204	1.81245	1.97515	2.65936	3.50921	1.84096	2.50263
IGLV5-37	0.156549	0.0510725	0.0879701	0.139324	0.179856	0.060183	0.0147776	0	0.0207749	0	0.136755	0.0294681	0.124619	0.0929738	0.022805	0	0.204853	0.190606	0.0574919	0.0592329	0.0101379	0.0575788	0.103928	0.0470721	0.0653717	0.10663	0.0654879	0.0363636	0.113662	0.0881187	0.159719	0.244768	0.0617066	0.278579	0.118928	0.0506778	0.104615	0.0624047	0.104167	0.133869	0.142783	0.0167336	0.0817105	0.187155	0.107735	0.178171	0	0.185185	0.0467782
IGLV5-39	0.052183	0.0680967	0	0	0.119904	0.0120366	0	0	0.0727122	0.21162	0.0321776	0.0589362	0.0415397	0.013282	0	0.0133103	0	0	0	0.0592329	0.111517	0.0287894	0.0415714	0.0188288	0.102727	0.029081	0	0.0909091	0.0681973	0	0	0.0734304	0.00881523	0	0.0914829	0.22805	0.116239	0.0138677	0.145833	0	0.0778816	0	0	0.108353	0.114918	0.0857859	0	0.043573	0.175418
IGLV5-45	1.33936	1.25979	1.1656	1.18426	1.07914	1.17959	1.56643	0.266111	0.955646	0.884956	0.884885	1.17872	0.747715	1.19538	0.923603	0.718754	0.61456	0.721579	1.11391	0.91811	0.821168	0.84209	0.748285	1.1109	1.39148	1.2214	0.943026	0.727273	1.13662	0.631517	0.750679	1.56652	2.23907	0.955129	1.08865	0.544787	1.07521	3.00929	1.20833	0.516351	0.661994	1.03748	0.803486	1.15248	1.19945	1.42537	0.651711	0.816993	0.51456
IGLV5-52	0.0173943	0	0.0219925	0.0348311	0	0	0.0443328	0.0115701	0.0103875	0.0384763	0.0160888	0.0736703	0.0692329	0	0.0342075	0.0266205	0.0315159	0.0816882	0.00718649	0.0148082	0.0304136	0.0863682	0.0831428	0.0470721	0.0280164	0.0387747	0	0.0181818	0.0454649	0.0146864	0.0479157	0.0244768	0.0176305	0.039797	0.0182966	0.0253389	0.0116239	0.048537	0.0416667	0.0382482	0.0129803	0.0334672	0.0272368	0.0295508	0.0718236	0.0131978	0.0125329	0.0544662	0.0350836
IGLV6-57	3.09619	0.20429	3.58478	2.99547	1.55875	1.88974	2.55652	1.66609	1.69315	1.57753	3.99002	1.76809	3.53088	3.26737	1.09464	2.35592	1.54428	2.47788	3.51419	2.162	2.23033	2.1664	4.6456	1.28036	1.12066	1.85149	3.48396	2.61818	1.25028	1.36584	2.06037	2.22739	2.71509	2.88529	1.86625	2.03978	3.19075	1.57398	2.86458	0.937082	2.25857	3.21285	2.42408	2.28526	0.818789	1.06902	1.77967	1.80828	0.678283
IGLV7-43	1.37415	1.25979	1.62745	1.28875	1.31894	1.28792	1.53687	0.786764	1.29843	1.53905	1.07795	1.26713	0.996954	1.30163	0.923603	0.585652	1.29215	0.89857	1.08516	0.962535	1.01379	1.07241	0.966535	1.63811	1.09264	2.34587	1.03471	1.34545	2.20505	1.45396	2.34787	1.72561	1.78949	1.61178	1.81136	1.00089	1.2205	1.87907	1.38542	0.841461	1.14226	1.35542	1.32099	1.05398	1.20664	1.78831	0.990099	1.07843	1.7074
IGLV7-46	1.07845	1.00443	1.84737	1.11459	1.07914	2.79249	0.901433	1.20329	1.53734	0.711812	1.04577	1.91543	1.45389	1.43445	0.957811	1.43751	1.62307	0.776038	1.43011	1.12543	1.46999	1.74176	0.945749	1.39333	1.56892	0.794882	0.091683	1.40909	1.93226	1.21897	2.23606	0.771019	1.622	1.61178	1.90285	1.01356	1.58084	1.55318	1.19792	0.946644	1.1163	1.22155	0.926052	1.35934	1.37183	1.95988	2.41885	1.14379	1.34487
IGLV8-61	0.747956	0.0851209	1.07763	0.905608	1.01918	0.337025	0.354662	0.798334	0	0.904194	1.4319	0.898777	1.03849	0.557843	0.604333	0.186344	0.236369	0.871341	1.0133	0.784836	0.61841	0.475025	1.0185	0.282433	0.989914	0.213261	0.851343	0.372727	0.636508	0.352475	1.43747	0.452821	0.94323	0.885484	0.777605	0.595464	0.418459	1.36597	0.979167	0.468541	0.97352	0.451807	0.177039	0.35461	1.27846	0.587304	0.538915	0.294118	1.02912
IGLV9-49	0.434858	0.391556	0.483835	0.417973	0.659472	0.240732	0.443328	0.381812	0.384336	0.0192382	0.0884885	0.442022	3.06009	0.252358	0.524515	0.0665513	0.126064	0.313138	0.201222	0.518288	0.293998	0.359868	1.97464	0.753154	0.579006	0.0872431	0.353635	0.445455	0.477381	0.337788	0.527072	0.868927	0.528914	0.587006	0.603787	0.24072	0.430083	0.603245	0.354167	0.32511	0.129803	0.0334672	0.0544736	0.226556	0.0502765	0.112182	0.526382	0.46841	0.339142
Mean CDR3 Length
SUBJECT_ID	75	76	84	85	86	90	91	92	93	94	95	96	97	98	99	100	101	102	103	104	105	106	117	118	119	120	121	126	127	128	130	131	132	133	134	135	136	137	138	139	140	141	145	146	147	148	151	176	188
MEAN HC	15.0787	15.4487	15.5218	15.2768	16.0477	15.37	14.7733	15.201	15.6575	15.3426	15.4841	15.19	15.4988	15.1115	15.2508	15.5504	15.1565	15.4677	15.7572	15.3355	15.4667	15.2426	15.5678	15.1754	15.2854	15.5748	15.2592	15.7475	15.5498	14.8529	14.9785	16.0796	15.2044	15.4751	15.5401	15.3359	15.5639	15.2771	15.5266	15.5611	15.7351	15.5742	15.3425	15.3817	15.1216	15.3334	15.1968	15.1942	15.0288
MEAN KC	9.09408	9.1534	9.1627	9.12503	9.14665	9.17214	9.09359	9.1646	9.18726	9.13677	9.15807	9.08646	9.15526	9.11457	9.11893	9.16147	9.1493	9.11407	9.13952	9.12863	9.17562	9.1578	9.17815	9.13774	9.15097	9.15868	9.15004	9.15399	9.11295	9.08257	9.08409	9.18583	9.12877	9.12863	9.1528	9.16154	9.11099	9.13737	9.2034	9.20191	9.17209	9.1848	9.16764	9.136	9.11067	9.16094	9.1195	9.19605	9.14579
MEAN LC	10.4413	10.5555	10.4781	10.5228	10.5917	10.5598	10.4924	10.5552	10.5053	10.5377	10.5317	10.4519	10.6922	10.5339	10.5283	10.4575	10.5353	10.5491	10.4413	10.5449	10.5479	10.5106	10.5745	10.5516	10.5656	10.4759	10.5657	10.5335	10.4669	10.5547	10.445	10.5906	10.5582	10.5246	10.5356	10.5819	10.4999	10.4326	10.6253	10.5769	10.4916	10.6427	10.597	10.6049	10.5223	10.5825	10.5146	10.4924	10.5832
Mean mut. frequency
SUBJECT_ID	75	76	84	85	86	90	91	92	93	94	95	96	97	98	99	100	101	102	103	104	105	106	117	118	119	120	121	126	127	128	130	131	132	133	134	135	136	137	138	139	140	141	145	146	147	148	151	176	188
MEAN HC	6.03605	5.55199	7.69543	6.16986	6.30743	6.64679	10.2824	6.43952	6.75447	7.46588	5.75885	7.5278	5.69375	5.79783	7.81592	8.53139	7.54712	5.53918	6.73255	6.09208	5.97312	7.01227	5.65705	6.97535	5.97054	5.93348	6.18069	4.11361	5.85492	7.37203	6.32396	6.00539	7.84506	5.71134	6.94208	5.98795	5.30441	5.25559	6.54612	6.5709	6.02988	4.98757	5.29713	5.94254	6.8817	5.3862	6.89125	4.50037	6.90854
MEAN KC	3.82794	3.4283	4.8619	3.70577	3.95585	3.92113	6.65213	4.08535	4.2112	4.54613	3.36098	5.14988	3.602	4.02739	5.05701	5.19298	4.55124	3.33237	4.44826	3.78471	3.74257	4.79339	3.84749	3.95878	3.7355	3.62387	3.72834	2.7212	3.48304	4.78731	3.85692	4.0511	5.20537	3.50356	4.33692	3.59579	3.68144	3.3052	4.3313	4.23061	3.6483	3.40229	3.58828	3.46899	4.49791	3.02819	4.09441	2.9205	4.312
MEAN LC	4.19082	3.69625	4.95239	4.18049	4.08537	4.22888	6.66861	4.2597	4.33763	4.98517	3.43159	4.99512	3.71329	4.12979	5.14535	5.41197	4.40752	3.85582	3.56823	3.79953	3.79478	4.89278	3.90316	4.12059	3.66673	3.84509	3.95197	2.97452	3.73005	4.94447	4.0502	4.15679	5.13418	3.73594	4.52147	3.85928	3.58469	3.6726	4.19353	4.15095	3.92879	3.47373	3.7843	3.76579	4.61399	3.49976	4.44749	3.07447	4.54837
[truncated: 10 more columns]

## Sheet: Figure 2b
See Supplementary Data 4 for source data

## Sheet: Figure 2c
	Control VH gene segment distribution (n=57)
	MEAN	STD		For V gene segment usage of bNAbs see Supplementary Data 4 for source data
IGHV1-18	5.85754	1.22555
IGHV1-2	5.11484	3.45846
IGHV1-24	2.45927	0.904743
IGHV1-3	1.6829	1.18061
IGHV1-45	0.0351194	0.0395643
IGHV1-46	2.2376	0.759613
IGHV1-58	0.247975	0.200799
IGHV1-69	7.95727	2.57463
IGHV1-69-2	0.395288	0.615201
IGHV1-8	1.41063	0.979809
IGHV2-26	0.291456	0.287585
IGHV2-5	2.117	1.00317
IGHV2-70	0.555875	0.291865
IGHV2-70D	0.000777653	0.00587115
IGHV3-11	1.82296	0.509529
IGHV3-13	0.367599	0.309461
IGHV3-15	1.43301	0.388242
IGHV3-20	0.246787	0.248541
IGHV3-21	3.03342	0.685698
IGHV3-23	7.16685	1.71518
IGHV3-30	6.71727	1.91918
IGHV3-30-3	1.74885	1.3183
IGHV3-33	3.71164	1.31686
IGHV3-43	0.344811	0.272962
IGHV3-43D	0.127742	0.187445
IGHV3-48	2.79069	0.941351
IGHV3-49	0.894686	0.294385
IGHV3-53	2.11722	0.818317
IGHV3-64	0.142606	0.124763
IGHV3-64D	0.398448	0.377931
IGHV3-66	0.516463	0.540515
IGHV3-7	2.96293	0.846066
IGHV3-72	0.331622	0.194809
IGHV3-73	0.513951	0.184985
IGHV3-74	2.04389	0.482784
IGHV3-9	1.82275	1.25525
IGHV3-NL1	0.000633374	0.00336268
IGHV4-28	0.017731	0.0201512
IGHV4-30-2	0.411583	0.357668
IGHV4-30-4	0.608143	0.432694
IGHV4-31	2.0569	1.10588
IGHV4-34	4.2959	1.43786
IGHV4-38-2	1.28257	1.41403
IGHV4-39	7.06807	2.60178
IGHV4-4	1.17594	0.348604
IGHV4-59	3.77353	1.5716
IGHV4-61	1.16776	0.820538
IGHV5-10-1	0.866406	0.830521
IGHV5-51	3.61546	0.725078
IGHV6-1	1.73567	0.74363
IGHV7-4-1	0.303985	0.657433

## Sheet: Figure 2d
Heavy chain
Distribution				For CDRH3 lengths of bNAbs see Supplementary Data 4 for source data
	CONTROL
	MEAN	STD
1	0.00171161	0.00646873
2	0.000429191	0.00230357
3	0.000391604	0.00295655
4	0.00670244	0.0148751
5	0.16649	0.098299
6	0.391983	0.149429
7	0.407453	0.136366
8	0.933109	0.289448
9	2.07545	0.494468
10	3.74635	0.633678
11	5.89693	0.859186
12	8.10639	1.06296
13	9.57066	0.866083
14	11.8077	1.16114
15	11.3154	0.93401
16	9.8011	0.894873
17	8.64509	0.782923
18	7.35395	0.822166
19	6.07724	0.776121
20	4.58187	0.617207
21	3.13583	0.617407
22	2.30833	0.607431
23	1.46207	0.415502
24	0.928128	0.369657
25	0.495651	0.15092
26	0.354949	0.230548
27	0.16546	0.108846
28	0.106794	0.0793536
29	0.0628635	0.0498469
30	0.0270355	0.0296124
31	0.0192663	0.0453639
32	0.0129277	0.0279056
33	0.00926801	0.0189029
34	0.005636	0.0103499
35	0.00410533	0.0123222
36	0.0016071	0.00529297
37	0.000403771	0.00304841
38	0.00162405	0.00619331
39	0.00196455	0.00671862
40	0.00260767	0.00778596
41	0.00161957	0.0076578
42	0.000277373	0.00209412
43	0	0
44	0.000700665	0.00307106
45	0.00100872	0.0044294
46	0.00118528	0.0046903
47	0.000297757	0.00224802
48	0	0
49	0.000747343	0.00395394
50	0	0
52	0.000268337	0.0020259
54	0.000377693	0.00285152
55	0	0
57	0	0
59	0.00034393	0.00259661
69	0.000323568	0.00244289

## Sheet: Figure 2e
Heavy chain
Mutation frequency Distribution				For VH gene mutation frequency (%) of bNAbs see Supplementary Data 4 for source data
	CONTROL
	MEAN	STD
0	4.552	2.91542
1	6.09574	2.40459
2	8.65284	2.91984
3	10.3115	2.32137
4	11.0055	2.12042
5	10.8951	1.67301
6	9.88786	1.55521
7	8.59084	1.43721
8	7.31422	1.42958
9	5.79327	1.45141
10	4.60757	1.48427
11	3.62856	1.4543
12	2.49949	1.11638
13	1.95752	1.12267
14	1.28262	0.863157
15	0.96037	0.682139
16	0.612734	0.50696
17	0.442918	0.349385
18	0.280196	0.247337
19	0.203858	0.203914
20	0.149368	0.203275
21	0.085426	0.098568
22	0.067664	0.128496
23	0.042696	0.076637
24	0.03018	0.046941
25	0.018736	0.034325
26	0.009531	0.024498
27	0.006635	0.024386
28	0.00803	0.024563
29	0.002369	0.009492
30	0.001164	0.006671
31	0.000547	0.004128
32	0	0
33	0.000492	0.003712
34	0.000547	0.004128
35	0.000273	0.002064
36	0.000547	0.004128
37	0.00082	0.006191
38	0.000273	0.002064
39	0	0
40	0	0
41	0	0
42	0	0
43	0	0
44	0	0
45	0	0
46	0	0
47	0	0
48	0	0
49	0	0
50	0	0
51	0	0
52	0	0
53	0	0
54	0	0
55	0	0
56	0	0
57	0	0
58	0	0
59	0	0
60	0	0
61	0	0
62	0	0
63	0	0
64	0	0
65	0	0
66	0	0
67	0	0
68	0	0
69	0	0
70	0	0
71	0	0
72	0	0
73	0	0
74	0	0
75	0	0
76	0	0
77	0	0
78	0	0
79	0	0
80	0	0
81	0	0
82	0	0
83	0	0
84	0	0
85	0	0
86	0	0
87	0	0
88	0	0
89	0	0
90	0	0
91	0	0
92	0	0
93	0	0
94	0	0
95	0	0
96	0	0
97	0	0
98	0	0
99	0	0
100	0	0

[truncated: 20 more sheets: Figure 2f, Figure 2g, Figure 3a, Figure 3b, Figure 3c, Figure 3d, Figure 3f, Figure 3g, Figure 3h, Figure 4a, Figure 4b, Figure 4c - e, Figure 4f and g, Suppl. Fig. S2, Suppl. Fig. S3, Suppl. Fig. S4, Suppl. Fig. S5 and S6, Suppl. Fig. S7, Suppl. Fig. S8, Suppl. Fig. S9]
